# Supplementary material for: Case Report: Hypercholesterolemia “Lean Mass Hyper-Responder” Phenotype Presents in the Context of a Low Saturated Fat Carbohydrate-Restricted Diet
Source: Front Endocrinol (Lausanne). 2022 Apr 14;13:830325. doi: 10.3389/fendo.2022.830325 (PMC9048595; doi:10.3389/fendo.2022.830325)
Supplement: Supplementary file 3 [file Table_2.xlsx]

## Sheet: INSTRUCTIONS
Copyright: © 2020 — Nicholas Norwitz. All rights reserved This excel document represents a prototype of a nutrition-tracking application in development and protected under copyright. Purpose This prototype will serve as the foundation for a new type of nutrition-tracking application, one that is flexible, accurate, and personalizable. Intended Use The mature application, or its variations, will h…

## Sheet: MY_LIBRARY
MY LIBRARY
Food	Brand/further notes	Serving size		Fat (grams)	Saturated	Monounsaturated	Polyunsaturated	(saturation math)/Chol	Omega-3	Omega-6	Net Carbs (grams)	Fiber (grams)	Protein (grams)	Calories	Vitamin A (IU)	Vitamin C (mg)	Vitamin D (IU)	Vitamin E (mg)	Vitamin K (ug)	Thiamin (mg)	Riboflavin (mg)	Niacin (mg)	Vitamin B6 (mg)	Folate (ug)	Vitamin B12 (ug)	Pantothenic Acid (mg)	Choline (mg)	Betaine (mg)	Calcium (mg)	Iron (mg)	Magnesium (mg)	Phosphorus (mg)	Potassium (mg)	Sodium (mg)	Zinc (mg)	Copper (mg)	Manganese (mg)	Selenium (ug)	Fluoride (ug)	Stearic	Palmitic	Myristic	C15:0	LINK TO USDA
ACV	Bragg's, Apple Cider Vinegar	2	Tbsp	0	0	0	0	+	0	0	1	0	0	5	0	0	0	0	0	0	0	0	0	0	0	0	0	0	0	0	0	0	0	0	0	0	0	0	0
Almond butter	Meridian	1	Tbsp (16 g ea.)	9	0.5	6.3	2.2	+	1.0625	2.125	1.875	1.875	3.75	100	0.1875	0	0	4.625	0	0.0625	0.1875	0.625	0	8.8125	0	0.0625	9.1875	0.0625	46.625	0.6875	47.3125	85.625	124.375	0.1875	0.5625	0.1875	0.375	0.4375	0
Almond flour	Bob's Red Mill	1	Tbsp	2.5	0.125	1.25	1.125	+	0.425	0.85	2.5	0.5	2	40	0.075	0	0	1.85	0	0.025	0.075	0.25	0	3.525	0	0.025	3.675	0.025	30	0.275	18.925	34.25	90	0.075	0.225	0.075	0.15	0.175	0
Almond milk	Organic 365, Unsweetened	1	Cup	3	0.25	1.9	0.75	+	0	1	1	1	1	40	300	0	5	7.5	0	0.01875	0.05625	0.1875	0	2.64375	0	0.01875	2.75625	0.01875	50	0.20625	14.1938	25.6875	37.3125	0.05625	0.16875	0.05625	0.1125	0.13125	0
Almonds		24	Nuts	14.5	1	9	4.5	+	1.7	3.4	3	3	6	160	0.3	0	0	7.4	0	0.1	0.3	1	0	14.1	0	0.1	14.7	0.1	74.6	1.1	75.7	137	199	0.3	0.9	0.3	0.6	0.7	0
Anchovies	Tesco, Canned, Drained	1	50 g Can	7	1.5	3.5	2	+	0.1	0.6	0	0	10	100	11.3	0	0	0.9	3.4	0	0.1	5.6	0.1	3.7	0.2	0.2	24	0	65.5	1.3	19.5	71.2	154	5000	0.7	0.1	0	19.2	0
Arugula		100	Grams	0.5	0.1	0.1	0.3	+	0	0	3	2	3	30	2373	15	0	0.4	109	0	0.1	0.3	0.1	97	0	0.4	15.3	0.1	160	1.5	47	52	369	27	0.5	0.1	0.3	0.3	0
Asparagus		100	Grams	0.1	0	0	0.1	+	0	0	2	2	2	20	756	5.6	0	1.1	41.6	0.1	0.1	1	0.1	52	0	0.3	16	0.6	24	2.1	14	52	202	2	0.5	0.2	0.2	2.3	0
Avo mayo	Primal Kitchen	1	Tbsp	12	1.7	8.6	1.7	+	0.1	1.4	0	0	0	100	0	0	0	0	0	0	0	0	0	0	0	0	0	0	0	0	0	0	0	125	0	0	0	0	0
Avo oil		1	Tbsp	14	2.1	9.8	2.1	+	0.14	1.8	0	0	0	125	0	0	0	0	0	0	0	0	0	0	0	0	0	0	0	0	0	0	0	0	0	0	0	0	0
Avocado medium	Medium	1	Medium	32	4.2	24	3.8	+	0.4	4	4	12	4	320	293	20.1	0	4.2	42.2	0.1	0.3	3.5	0.5	163	0	2.8	28.5	1.4	24.1	1.1	58.3	105	975	14.1	1.3	0.4	0.3	0.8	14.1
Avocado small	Small	1	Small	24	3.2	18	2.8	+	0.25	3	3	10	3	240	219.75	15.075	0	3.15	31.65	0.075	0.225	2.625	0.375	122.25	0	2.1	21.375	1.05	18.075	0.825	43.725	78.75	731.25	10.575	0.975	0.3	0.225	0.6	10.575
Baking powder		1	tsp	0	0	0	0	+	0	0	2.5	0	0	5	0	0	0	0	0	0	0	0	0	0	0	0	0	0	217	0.4	1.4	343	404	4.5	0	0	0	0	0
Beef	Ground, Raw, 85% Lean	100	Grams	15	6.8	7	1.2	+	0.042	0.354	0	0	18.6	215	0	0	0	0.4	1.3	0	0.2	4.6	0.3	6	2.2	0.5	61.2	7.2	15	2.1	18	171	295	66	4.5	0.1	0	15.8	22.4
Blue cheese		100	Grams	29	19	9	1	+	0.26	0.54	2.3	0	21.5	355	763	0	0	0.3	2.4	0	0.4	1	0.2	36	1.2	1.7	15.4	0	528	0.3	23	387	256	1395	2.7	0	0	14.5	0
Blueberries		100	Grams	0.3	0	0.1	0.2	+	0.058	0.088	12	2	0.7	55	54	9.7	0	0.6	19.3	0	0	0.4	0.1	6	0	0.1	6	0.2	6	0.3	6	12	77	1	0.2	0.1	0.3	0.1	0
Bok choy	Raw	100	Grams	0.2	0	0.1	0.1	+	0.055	0.042	1.2	1	1.5	13	4468	45	0	0.1	45.5	0	0.1	0.5	0.2	66	0	0.1	6.4	0.3	105	0.8	19	37	252	65	0.2	0	0.2	0.5	0
Brazil nuts		100	Grams	66.4	17	26.8	22.6	0	0.018	20.564	4.8	7.5	14.3	656	0	0.7	0	5.7	0	0.6	0	0.3	0.1	22	0	0.2	28.8	0.4	160	2.4	376	725	659	3	4.1	1.7	1.2	1917	0
Broccoli		100	Grams	0	0	0	0	+	0	0	4.5	2.5	3	35	623	89.2	0	0.8	102	0.1	0.1	0.6	0.2	63	0	0.6	18.7	0.1	47	0.7	21	66	316	33	0.4	0	0.2	2.5	0
Brussels	Brussels Sprouts	100	Grams	1	0.2	0.2	0.6	+	0.17	0.08	4.5	2.5	3	40	775	62	0	0.4	140	0.1	0.1	0.6	0.2	60	0	0.3	40.6	0.2	36	1.2	20	56	317	21	0.3	0.1	0.2	1.5	0
Butter		1	Tbsp	11	7.5	3	0.5	+	0.044	0.382	0	0	0	100	350	0	0	0.3	1	0	0	0	0	0.4	0	0	2.6	0	3.4	0	0.3	3.4	3.4	1.5	0	0	0	0.1	0.4
Cacao	Aduna, Super-Cacao	1	Tbsp	2	1.3	0.7	0	+	0	0	1.5	2	2	30	0	0	0	0	0.35	0	0	0.3	0	4.5	0	0.05	1.7	0	10	2	50	74	152	3	1	0.55	0.55	2	0
Calcium	MyKind Organics Organic Plant Calcium	1	Pill	0	0	0	0	+	0	0	0	0	0	0	0	0	333.333	0	26.6667	0	0	0	0	0	0	0	0	0	266.667	0	20	0	0	0	0	0	0	0	0
Canola oil		1	Tbsp	14	1	9	4	0	1.279	2.61	0	0	0	124	0	0	0	2.4	10	0	0	0	0	0	0	0	0	0	0	0	0	0	0	0	0	0	0	0	0
Carrots		100	Grams	0.2	0	0.1	0.1	+	0.002	0.115	7	2.8	0.9	41	16705	5.9	0	0.7	13.2	0.1	0.1	1	0.1	19	0	0.3	8.8	0.4	33	0.3	12	35	320	69	0.2	0	0.1	0.1	3.2
Cauliflower		100	Grams	0	0	0	0	+	0	0	3	2.5	2	25	13	46.4	0	0.1	16	0.1	0.1	0.5	0.2	57	0	0.7	45.2	0	22	0.4	15	44	303	30	0.3	0	0.2	0.6	1
Cavolo nero		100	Grams	1	0.1	0.3	0.6	+	0	0	6	4	3	45	15000	120	0	0	187	0.1	0.1	1	0.3	29	0	0.1	0	0	135	1.7	34	56	447	43	0.4	0.3	0.8	0.9	0
Cayenne		1	Tsp (2 g ea.)	0.3	0.1	0.0666667	0.166667	+	0.0116667	0.135	0.5	0.5	0.2	5.66667	728.333	1.33333	0	0.533333	1.4	0	0	0.166667	0.0333333	1.86667	0	0	0.9	0	2.6	0.133333	2.66667	5.13333	35.3333	0.533333	0.0333333	0	0.0333333	0.166667	0
Cheddar		100	Grams	33	22	9.5	1.5	+	0.365	0.577	1.3	0	25	400	1002	0	12	0.3	2.8	0	0.4	0.1	0.1	18	0.8	0.4	16.5	0.7	721	0.7	28	512	98	621	3.1	0	0	13.9	34.9
Chia seeds		1	Ounce (28 g)	8.7	1	0.8	6.9	+	4.915	1.62	2	10	4.7	137	15.3	0	0	0.142	0	0.176	0.048	2.5	0	13.9	0	0	0	0	179	2.19	95	244	115	4.54	1.3	0.262	0.772	15.6	0
Chicken	Breast, Skinless, Boneless, Raw	100	Grams	1.2	0.4	0.4	0.4	+	0.04	0.17	0	0	23	110	21	1.2	0	0.1	0.2	0.1	0.1	11.2	0.5	4	0.4	0.8	73.4	9.5	11	0.7	28	196	255	65	0	0	0	17.8	0
Chicken liver	WholeFoods, Organic	100	Grams	2.5	1.3	0.6	0.6	395	0.006	0.486	3	0	21	120	11400	13.5	0	0.7	0	0.305	1.778	9.728	0.853	588	16.58	6.233	194.4	16.9	8	5.6	19	297	280	125	2.67	0.492	0.255	54.6
Chili Flakes		1	Tbsp (3 g ea.)	0.54	0.18	0.12	0.3	+	0.021	0.243	0.9	0.9	0.36	10.2	1311	2.4	0	0.96	2.52	0	0	0.3	0.06	3.36	0	0	1.62	0	4.68	0.24	4.8	9.24	63.6	0.96	0.06	0	0.06	0.3	0
Chives	Chopped	1	Tbsp (3 g ea.)	0	0	0	0	+	0	0	0	0	0	1	131	1.7	0	0	6.4	0	0	0	0	3.2	0	0	0.2	0	2.8	0	1.3	1.7	8.9	0.1	0	0	0	0	0
Chlorella	SunChlorella	3	Grams	0	0	0	0	+	0	0	0.5	0	2	10	1539	0.3	0	0.04	26	0.05	0.13	1.1	0.04	36	0	0.03	0	0	6.6	4.9	9.45	48	0	0	2.1	0	0	0	0
Choline	HVMN Rise	1	Pill	0	0	0	0	+	0	0	0	0	0	0	0	0	0	0	0	0	0	0	0	0	0	0	125	0	0	0	0	0	0	0	0	0	0	0	0
Cinnoman	Ground	1	Tbsp	0	0	0	0	+	0	0	3	3	0.5	20	22.9	0.3	0	0.2	2.4	0	0	0.1	0	0.5	0	0	0.9	0.3	77.7	0.6	4.7	5	33.4	0.8	0.1	0	1.4	0.2	0
Cocoa butter		1	Tbsp	13.5	8.1	4.4	0.4	0	0.0135	0.378	0	0	0	120	0	0	0	0.2	3.3	0	0	0	0	0	0	0	0	0	0	0	0	0	0	0	0	0	0	0	0
Coconut butter	Artisana Organics, Raw	1	Tbsp	10	9	0.9	0.1	+	0	0	1	2.5	1	100	0	0.3	0	0	0	0	0	0	0	7	0	0	3	0	5	0.45	9	35	100	5	0.35	0.1	0.5	3	0
Coconut butter pack	Artisana Organics, Raw, Pack	30	Grams	20	18	1.8	0.2	+	0	0	2	5	2	200	0	0.6	0	0	0	0	0	0	0	14	0	0	6	0	10	0.9	18	70	200	10	0.7	0.2	1	6	0
Coconut flakes	Bob's Red Mill, Unsweetened	1	Tbsp (4 g ea.)	2	2	0	0	+	0	0	0.5	0.75	0.25	25	0	0.075	0	0	0	0	0	0	0	1.75	0	0	0.75	0	0.25	0	2.25	8.75	27	1.25	0.0875	0.025	0.125	0.75	0
Coconut flour	Groovy Food Company	1	Tbsp (8 g ea.)	2.1	2	0.1	0	+	0	0	2	3.5	1.5	35	0	0	0	0	0	0	0	0	0	0	0	0	0	0	0	0	0	0	0	23	0	0	0	0	0
Coconut oil		1	Tbsp	14	13	0.7	0.3	+	0	0.28	0	0	0	120	0	0	0	0	0	0	0	0	0	0	0	0	0	0	0	0	0	0	0	0	0	0	0	0	0
CocoYo	CocoYo Yogurt, Pure, Living GTS Food	1	Jar (8 fl oz)	12	12	0	0	0	0	0	16	0	2	200	0	0.6	0	0	0	0	0	0	0	14	0	0	6	0	10	0.9	18	70	200	10	0.7	0.2	1	6	0
Cod		100	Grams	0.6	0.1	0.2	0.3	+	0.221	0.006	0	0	18	82	27	2.9	0	0.6	0.1	0	0	2	0.4	7	0.9	0.1	65	0	7	0.3	24	174	403	71	0.4	0	0	36.5	0
Cod liver	Cod liver in own oil canned icelandic	1	Can	45.05	11.1	22.9	11.1	171.15	6.615	0.307	5	0	7.8	453	5000	0	508.2												30	2.7			390	315
Collagen	Vital Protein Peptides	20	Grams	0	0	0	0	+	0	0	0	0	18	75	0	0	0	0	0	0	0	0	0	0	0	0	0	0	0	0	0	0	0	0	0	0	0	0	0
Coriander	Ground	1	tsp	0.3	0.0333333	0.233333	0.0333333	+	0	0.293333	0.333333	0.666667	0.166667	5	0	0.366667	0	0	0	0	0	0.0333333	0	0	0	0	0	0	11.8	0.266667	5.5	6.83333	21.1	0.6	0.0666667	0	0.0333333	0.433333	0
Crab	Kingfisher, Canned	1	100 g Can	1	0.1	0.7	0.2	+	0	0	2	0	17	85	90	3.5	0	0	0	0	0.2	3.1	0.2	44	9	0.4	0	0	46	0.4	45	182	354	295	4.3	0.7	0.1	37.1	0
Cream of tartar		1	tsp	0	0	0	0	0	0	0	1.8	0	0	8	0	0	0	0	0	0	0	0	0	0	0	0	0	0	0	0	0	0	495	0	0	0	0	0	0
Creme fraiche	Soured double cream	1	Tbsp	4.8	2.8	1.4	0.6	+	0.02	0.15	0.8	0	0.4	46.4	138.2	0.2	0	0.2	0.4	0	0	0	0	1.6	0	0	4.6	0.2	26.4	0	2.4	27.6	33.8	19.2	0	0	0	0.6	0
Cucumber	Raw	100	Grams	0.1	0	0	0.1	+	0.005	0.028	3	0.5	0.7	15	105	2.8	0	0	16.4	0	0	0.1	0	7	0	0.3	6	0.1	16	0.3	13	24	147	2	0.2	0	0.1	0.3	1.3
DijonM	Maille mustard	1	Tbsp	3	0.2	2	0.8	+	0.2	0.45	0	0	0	30	20	0.4	0	0.1	0.5	0.1	0	0.1	0	2	0	0.1	6.3	0.1	16	0.4	13.7	29.7	38.6	570	0.2	0	0.1	9.2	0.4
DijonP	Primal Kitchen Organic Spicy Brown Mustard	1	Tbsp	1.5	0.1	1	0.4	+	0.1	0.225	0	0	0	15	10	0.2	0	0.05	0.25	0.05	0	0.05	0	1	0	0.05	3.15	0.05	8	0.2	6.85	14.85	19.3	165	0.1	0	0.05	4.6	0.2
Egg	Pastured, Omega-3 data from Healthline	1	Large	6	1.5	4	0.5	207	0.33	0.4	0	0	7	85	244	0	17.5	0.5	0.1	0	0.2	0	0.1	23.5	0.6	0.7	126	0.3	26.5	0.9	6	95.5	67	70	0.6	0.1	0	15.8	0.5
Egg white	Pastured, Omega-3 data from Healthline	1	Large	0	0	0	0	0	0	0	0	0	4	20	0	0	0	0	0	0	0.1	0	0	1.1	0	0.1	0	0.1	2	0	3.1	4.2	45.6	45.6	0	0	0	5.6	0
Egg yolk	Pastured, Omega-3 data from Healthline	1	Large yolk	6	1.5	4	0.5	207	0.33	0.4	0	0	3	65	244	0	17.5	0.5	0.1	0	0.1	0	0.1	22.4	0.6	0.6	126	0.2	24.5	0.9	2.9	91.3	21.4	24.4	0.6	0.1	0	10.2	0.5
Eggplant	Raw	100	Grams	0.3	0	0.1	0.2	+	0	0	3.5	3	1.5	25	27	2.2	0	0.3	3.5	0	0	0.6	0.1	22	0	0.3	6.9	0	9	0.2	14	25	230	2	0.2	0.1	0.3	0.3	0
Evolved	Chocolate, 100%	2.3	Ounce (28 g)	34.5	20	13.2	1	+	0	0	6.9	11.5	6.9	350	0	0	55.2	0	0.6555	0	0	0.561857	0	8.42786	0	0.0936429	3.18386	0	46	6.9	93.6429	138.591	506	0	1.87286	1.03007	1.03007	3.74571	0
EVOO	Extra Virgin Olive Oil	1	Tbsp	14	1.9	10.7	1.4	+	0.14	1.4	0	0	0	125	0	0	0	2	8	0	0	0	0	0	0	0	0	0	0	0	0	0	0	0	0	0	0	0	0
Fennel	Fennel bulb	100	Grams	0.5	0	0	0.5	+	0	0	4	3	1	30	134	12	0	0	0	0	0	0.6	0	27	0	0.2	0	0	49	0.7	17	50	414	52	0.2	0.1	0.2	0.7	0
Fennel seeds		1	Tbsp	0.9	0.1	0.6	0.2	+	0	0	1	2	1	20	7.8	1.2	0	0	0	0	0	0.3	0	0	0	0	0	0	68.8	1.1	22.1	28	97.4	5.1	0.2	0.1	0.4	0	0
Feta	Feta Cheese	100	Grams	21	15	5	1	+	0.265	0.326	4	0	14.5	265	422	0	0	0.2	1.8	0.2	0.8	1	0.4	32	1.7	1	15.4	0	493	0.7	19	337	62	1116	2.9	0	0	15	0
Fish sauce	Thai Kitchen	1	Tbsp	0	0	0	0	+	0	0	0.5	0	2	10	0	0	0	0	0	0	0	0	0	0	0	0	0	0	0	0	0	0	0	1480	0	0	0	0	0
Flax meal	Bob's Red Mill	2	Tbsp	6	0.2	1.8	4	+	3	0.8	1	3	3	70	0	0	0	0	0.3	0.1	0	0.2	0	6.1	0	0.1	5.5	0.2	24	1	27.4	44.9	56.9	2.1	0.3	0.1	0.2	1.8	0
Flax seeds		1	Ounce (28 g)	11.8	1.1	2.2	8.5	+	6.388	1.655	0.5	7.6	5.1	150	0	0.2	0	0.1	1.2	0.5	0	0.9	0.1	24.4	0	0.3	22	0.9	71.4	1.6	110	180	228	8.4	1.2	0.3	0.7	7.1	0
Garlic	Raw	1	Clove (3g ea.)	0	0	0	0	+	0	0	1	0	0.2	5	0	0.9	0	0	0.1	0	0	0	0	0.1	0	0	0.7	0	5.4	0.1	0.7	4.6	12	0.5	0	0	0.1	0.4	0
Garlic powder		1	Tbsp	0	0	0	0	+	0	0	6	0.8	1.4	30	0	1.5	0	0.1	0	0	0	0.1	0.2	0.2	0	0	5.6	0.5	6.6	0.2	4.8	34.4	90.8	2.1	0.2	0	0	3.1	0
Ghee	FNDDS Data	1	Tbsp 12.8 g ea.)	12.7	7.93	3.68	0.473	32.8	0.062103	0.572008	0	0	0	112	395	0		0.358	1.1	0	0.001	0	0	0	0.001		2.85		0.512	0	0	0.384	0.64	0.256	0.001	0		0
Ginger powder	Ground	1	Tbsp	0	0	0	0	+	0	0	3	1	1	20	7.7	0.4	0	0.9	0	0	0	0.3	0	2	0	0	2.2	0.2	6.1	0.6	9.7	7.8	70.5	1.7	0.2	0	1.4	2	0
Greek yogurt	Fage, Full-Fat (5%)	100	Grams	5	3.6	1.1	0.3	+	0.1	0.1	3	3	9	93	133	0	0	0	0	0	0	0	0	0	0	0	0	0	121	0	0	0	0	46.7	0	0	0	0	0
Green bell pepper		100	Grams	0.2	0.1	0	0.1	+	0	0.05	3	1.5	1	20	370	80.4	0	0.4	7.4	0.1	0	0.5	0.2	10	0	0.1	5.5	0.1	10	0.3	10	20	175	3	0.1	0.1	0.1	0	2
Greenbeans	Fine Beans	100	Grams	0	0	0	0	+	0	0	3.5	3.5	2	30	700	9.7	0	0.5	16	0.1	0.1	0.6	0.1	33	0	0.1	16.9	0.1	44	0.7	18	29	146	1	0.3	0.1	0.3	0.2	0
Gruyere	Gruyere cheese	100	Grams	32.5	20	10	2.5	+	0.433	1.3	0.5	0	30	415	948	0	0	0.3	2.7	0.1	0.3	0.1	0.1	10	1.6	0.6	15.4	0	1011	0.2	36	605	81	336	3.9	0	0	14.5	0
Haddock	Raw	100	Grams	0.7	0.2	0.2	0.3	+	0.2	0	0	0	19	85	53.5	0	0	0	0	0	0	3.9	0.3	11.1	1.2	0.1	0	0	35.7	1.1	42.5	205	339	73.9	0.4	0	0	34.4	0
Hake	Raw	100	Grams	1	0.3	0.3	0.4	+	0.25	0	0	0	18	80	60	0	0	0	0	0	0	3	0.3	15	1	0.7	65	0	33.3	0.1	33	270	317	51	1	0.1	0.1	12.6	0
Hazelnut flour	Bob's Red Mill	2	Tbsp	6	0.4	4.9	0.7	+	0.01	1	2	2	2	80	2.85	0.9	0	2.1	2	0.1	0	0.25	0.1	15.95	0	0.15	6.45	0.05	16.1	0.65	23.05	40.95	96	0	0.35	0.25	0.85	0.35	0
Hazelnut oil		1	Tbsp	14	1.2	11.5	1.3	+	0.02	2	0	0	0	125	0	0	0	6.4	0	0	0	0	0	0	0	0	0	0	0	0	0	0	0	0	0	0	0	0	0
Hazelnuts		20	Nuts	17	1.3	13.5	2.2	+	0.024	2.2	3	3	4	180	5.7	1.8	0	4.2	4	0.2	0	0.5	0.2	31.9	0	0.3	12.9	0.1	32.2	1.3	46.1	81.9	192	0	0.7	0.5	1.7	0.7	0
Heavy cream	Double Cream	1	Tbsp	5.5	3.5625	1.6875	0.25	+	0.08	0.124375	0.40625	0	0.3125	50	218.75	0.0875	7.75	0.15625	0.475	0.00625	0.01875	0.00625	0.00625	0.59375	0.025	0.0375	2.5	0	9.6875	0.00625	1.04375	9.25	11.125	5.65	0.03125	0	0	0.075	0.44375
Hemp protein	Nutiva, high-fiber	3	Tbsp	4	0.4	0.4	3.2	+	1.1	2	2	10	11	80	0	0	0	15	0	0	0	0	0	0	0	0	0	0	11	2	150	200	390	0	2.5	0.1	1	0	0
Homocysteine Factors	Pure Encapsulations	1	Pill	0	0	0	0	+	0	0	0	0	0	0	0	0	0	0	0	0	0	0	25	400	200	0	0	500	0	0	0	0	0	0	0	0	0	0	0
Honey	Manuka	1	Tbsp	0	0	0	0	0	0	0	17	0	0	70	0	0	0	0	0	0	0	0	0	0	0	0	0	0	0	0	0	0	0	0	0	0	0	0	0
Jalapeno	Jalapeno Pepper	1	Pepper (14 g ea.)	0	0	0	0	+	0	0	0.9	0.4	0.2	4.2	112	6.2	0	0.1	1.4	0	0	0.2	0.1	6.6	0	0	1.1	0	1.4	0.1	2.7	4.3	30.1	0.1	0	0	0	0	0
Kale	Raw	100	Grams	0.7	0.1	0.2	0.4	0	0.18	0.138	8	2	3.3	50	15376	120	0	0	817	0.1	0.1	1	0.3	29	0	0.1	0	0	135	1.7	34	56	447	43	0.4	0.3	0.8	9	0
Kefir	Goat's Milk Kefir, Whole Foods	1	Cup	8	6	1.5	0.5	26.8	0.0976	0.266	10	0	8	140	483	3.2	29.3	0.2	7	0.1	0.3	0.7	0.1	2.4	0.2	0.8	39	0	300	0.1	34.2	271	570	120	0.7	0.1	0	3.4	0
Lamb	(Lion Chop is 80% Meat, 20% Bone)	100	Grams	13.5	6.9	6	0.6	+	0.159	0.327	0	0	19.3	203	0	0	0	0	0	0.2	0.3	6.7	0.4	0	1.8	0.6	0	0	15	1.7	22	185	302	70	2.5	0.1	0	8.2	0
Lamb, Ground	Whole Foods, Grass-fed	4	Ounces	27	13.8	12	1.2	+	0.4	0.6	0	0	19	320	0	0	0	0	0	0.24	0.36	8.04	0.48	0	2.16	0.72	0	0	18	2.04	26.4	222	362.4	84	3	0.12	0	9.84	0
Leek		1	Medium (100 g ea)	0.3	0	0.1	0.2	0	0.099	0.067	12.4	1.8	1.5	61	1667	12	0	0.9	47	0.1	0	0.4	0.2	64	0	0.1	9.5	0	59	2.1	28	35	180	20	0.1	0.1	0.5	1	0
Liver	Liver, Chicken, Raw	100	Grams	5	2	1.5	1.5	+	0	0.5	4	0	25	165	11077	17.9	0	0.7	0	0.3	1.8	9.7	0.9	588	16.6	6.2	194	16.9	8	9	19	297	230	71	2.7	0.5	0.3	54.6	0
LJ	Lemon Juice	1	Tbsp	0	0	0	0	+	0	0	1.25	0	0	5	3	20	0	0	0	0	0	0	0	2	0	0	0.8	0	1	0	0.9	0.9	18.9	0.15	0	0	0	0	0
LoSalt		1	tsp	0	0	0	0	+	0	0	0	0	0	0	0	0	0	0	0	0	0	0	0	0	0	0	0	0	0	0	0	0	1800	680	0	0	0	0	0
Macademia		10	Nuts	22	3.5	17.5	1	+	0	0.25	1.5	2	2	200	0	0.3	0	0.2	0	0.3	0	0.7	0.1	3.1	0	0.2	0	0	24	1	36.7	53.1	104	1.4	0.4	0.2	1.2	1	0
Macademia milk	Milkadamia, Unsweetened (made with raw never roasted macadamias)	1	Cup	5.6	0.96	4.52	0.1056	+	0.016	0.096	0	0	1	50	733	0	148	0.4	0	0	0	0	0	0	0	0	0	0	460	0.2	0	0	10	105	0	0	0	0	0
Macademia mundo	Mundo Feliz	100	Grams	75	12.5	60	2.5	+	0	1	4	11	9	730	0	1.095	0	0.73	0	1.095	0	2.555	0.365	11.315	0	0.73	0	0	87.6	3.65	133.955	193.815	379.6	5.11	1.46	0.73	4.38	3.65	0
Macademia oil		1	Tbsp	14	2.4	11.3	0.264	+	0.04	0.24	0	0	0	125	0	0	0	1	0	0	0	0	0	0	0	0	0	0	0	0	0	0	0	0	0	0	0	0	0
Macademia WF	Whole Foods	1	Tub (8 oz ea.)	169.5	28.25	135.6	5.65	+	0	2.26	9.04	24.86	20.34	1649.8	0	2.4747	0	1.6498	0	2.4747	0	5.7743	0.8249	25.5719	0	1.6498	0	0	197.976	8.249	302.738	438.022	857.896	11.5486	3.2996	1.6498	9.8988	8.249	0
Mackerel	M&S, Smoked/Peppered	150	Grams	38	9.1	18.3	10.6	+	4	0.3	0	0	30	460	187	0.4	403	1.7	5.6	0.2	0.3	10.2	0.4	1.1	9.8	1	72.8	0	13.4	1.8	85.1	243	352	3300	0.7	0.1	0	49.4	0
Mag AA	Solaray, Magnesium, Chelated	1	Pill	0	0	0	0	+	0	0	0	0	0	0	0	0	0	0	0	0	0	0	0	0	0	0	0	0	0	0	200	0	0	0	0	0	0	0	0
Mag cit	Solaray, Magnesium Citrate	1	Pill	0	0	0	0	+	0	0	0	0	0	0	0	0	0	0	0	0	0	0	0	0	0	0	0	0	0	0	133.3	0	0	0	0	0	0	0	0
MCT	C8 Caprylic acid	1	Tbsp	14	14	0	0	+	0	0	0	0	0	125	0	0	0	0	0	0	0	0	0	0	0	0	0	0	0	0	0	0	0	0	0	0	0	0	0
MEAL1	EMPTY1	1	Portion	118	18.7	92	7.156	+	1.05	6.96	0	0	3	1065	244	0	17.5	12.5	32.1	0	0.1	0	0.1	22.4	0.6	0.6	126	0.2	24.5	0.9	2.9	91.3	471.4	194.4	0.6	0.1	0	10.2	0.5
MEAL2	EMPTY2	1	Portion	89.3077	37.3077	41.9231	10.0769	+	0.13	7.9	7.99	5.99	12.165	846.6	27.557	0.699	0	0.466	0.792	0.984615	0.2	3.233	0.4	35.765	0	0.6	9.14315	0.099	199.641	3.398	103.751	333.85	1243.22	365.264	2.233	0.8	3.262	3.98908	0
MEAL3	EMPTY3	1	Portion	149.75	47.7	97.1	4.662	+	0.65	2.32	17	18	27	1546.25	713	42.9	17.5	8.5	0.1	0	0.2	2.1	0.1	139	0.6	1.4	135	0.3	213	4.7	92.5	375.5	1816	267	2.35	0.75	2.2	27.25	0.5
MEAL4	EMPTY4	1	Portion	0	0	0	0	+	0	0	0	0	0	0	0	0	0	0	0	0	0	0	0	0	0	0	0	0	0	0	0	0	0	0	0	0	0	0	0
MEAL5	EPMTY5	1	Portion	0	0	0	0	+	0	0	0	0	0	0	0	0	0	0	0	0	0	0	0	0	0	0	0	0	0	0	0	0	0	0	0	0	0	0	0
Mealworms	Chubby mealworms, Dried	50	Grams	20	6	8	6	+	0.171429	6	3	3	23	280	0	5	0	0	0	0	1	1.5	0.4	0.1	0.5	0.75	70	0	0	45	31	132	167.5	11.25	2.5	0.415	0.15	0	0
Mozzarella	Mozzarella cheese, Whole Milk	100	Grams	22	14	6.76	1.24	+	0.372	0.393	2.2	0	22.2	300	676	0	0	0.2	2.3	0	0.3	0.1	0	7	2.3	0.1	15.4	0	505	0.4	20	354	76	627	2.9	0	0	17	0
Multi	AncientMulti Men's Once Daily	1	Pill	0	0	0	0	+	0	0	0	0	0	0	4875	27.5	1600	24	45	2.1	5.1	6	15.7	900	10	7	0	0	26	3	13	0	0	0	10	0	1	100	0
Mung beans, sprouted		100	Grams	0.2	0	0	0.2	0	0.016	0.042	4.1	1.8	3	30	21	13.2	0	0.1	33	0.1	0.1	0.7	0.1	61	0	0.4	14.4	0	13	0.9	21	54	149	6	0.4	0.2	0.2	0.6	0
Mushrooms		100	Grams	0	0	0	0	+	0	0	4	2	3	30	0	1.5	12.6	0	0	0.1	0.3	2.5	0.1	11.2	0	1	12.1	6.6	2.1	0.3	6.3	60.2	223	3.5	0.4	0.2	0	6.5	0
Mussels FDM	Drained, FruitsDeMur garlic parsley	1	Pack (7 oz)	10	2	3.75	4.25	112	1.844	0	9	0	16	190	574	25.4	0	2.2	0.4	0.606	0.794	5.734	0.18	126	43		258.8		104	1	136	588	1148	460	6.38	0.318	3.4	178.4		3.95	7.936	0.466	0.016	https://fdc.nal.usda.gov/fdc-app.html#/food-details/168277/nutrients
Nori	Ocean's Halo	3	Sheets	1	0.1	0.3	0.6	+	0	0	1	1	1	15	405.6	3	0	0.1	0.3	0	0	0.13	0	13	0	0	0.9	0	6	0.17	0.17	5	30.8	4.17	0.1	0.03	0.1	0.07	0	0.374	0.393	0.021	0.01	https://fdc.nal.usda.gov/fdc-app.html#/food-details/169449/nutrients
Nori 2	Eden	1	Sheets	1	0.1	0.3	0.6	+	0	0	1	1	1	10	135.2	1	0	0.0333333	0.1	0	0	0.0433333	0	4.33333	0	0	0.3	0	10	0.0566667	0.0566667	1.66667	70	1.39	0.0333333	0.01	0.0333333	0.0233333	0	0.862	0.312	0.015	0.007	https://fdc.nal.usda.gov/fdc-app.html#/food-details/169451/nutrients
Nutritional yeast		1	Tbsp (9 g ea.)	0.25	0	0.1	0.15	+	0.0005	0.0015	0.5	2	4	22.5	0	0	0	0	0	4.8	4.85	28	4.8	120	3.9	0.5	0	0	0	0.35	12	0	0	2.5	1.5	0.05	0.05	0	0	1.49	2.457	0.275		https://fdc.nal.usda.gov/fdc-app.html#/food-details/174699/nutrients
Olives	Pickled, Bottles	100	Grams	15.3	2.2	11.6	1.5	+	0.092	1.215	0.5	3.3	1	145	393	0	0	3.8	1.4	0	0	0.2	0	3	0	0	14.2	0	52	0.5	11	4	42	1556	0.04	0.12	0	0.9	0	6	21.6	0.9		https://fdc.nal.usda.gov/fdc-app.html#/food-details/173564/nutrients
Ombar	Chocolate, 100%	35	Grams	18	10.3	7.2	0.5	+	0	0	3	2	4	190	0	0	0	0	0.35	0	0	0.3	0	4.5	0	0.05	1.7	0	10	2	50	74	152	3	1	0.55	0.55	2	0	0.659	0.883	0.012	0	https://fdc.nal.usda.gov/fdc-app.html#/food-details/171060/nutrients
OmegaKrill		1	Pill	1	0	0	1	+	0.78	0	0	0	0	10	0	0	0	0	0	0	0	0	0	0	0	0	0	0	0	0	0	0	0	0	0	0	0	0	0	3.2	9.58	0.25		https://fdc.nal.usda.gov/fdc-app.html#/food-details/172408/nutrients
Onion	Sweet, Raw	100	Grams	0	0	0	0	+	0	0	9.3	1.7	1.1	40	2	7.4	0	0	0.4	0	0	0.1	0.1	19	0	0.1	6.1	0.1	23	0.2	10	29	146	4	0.2	0	0.1	0.5	1.1	12.056	26.166	10.005		https://fdc.nal.usda.gov/fdc-app.html#/food-details/789022/nutrients
Oregano	Dried leaves	1	tsp (1 g ex.)	0.1	0	0	0.1	+	0.042	0.01	0.3	0.3	0.1	3	69	0.5	0	0.2	6.2	0	0	0.1	0	2.7	0	0	0.3	0.1	15.8	0.4	2.7	2	16.7	0.1	0	0	0	0.1	0	1.98	2.747	0.345	0.078	https://fdc.nal.usda.gov/fdc-app.html#/food-details/168608/nutrients
OW Bacon	Raw, SR Legacy Data	100	Grams	37.13	12.615	15.922	5.757	66	0.246	5.212	0	0	13.66	393	37	0	16	0.43	0	0.276	0.081	4.022	0.266	0	0.5	0.555	47.8	3.7	6	0.38	13	166	201	751	1.14	0.046	0.012	20.1		0.536	0.337	0.052		https://fdc.nal.usda.gov/fdc-app.html#/food-details/174444/nutrients
OW Beef kidney	Raw, SR Legacy Data	100	Grams	3.09	0.868	0.586	0.545	411	0.007	0.018	0.29	0	17.4	99	1397	9.4	45	0.24	0	0.357	2.84	8.03	0.665	98	27.5	3.97			13	4.6	17	257	262	182	1.92	0.426	0.142	141		0.385	0.282	0.022		https://fdc.nal.usda.gov/fdc-app.html#/food-details/174442/nutrients
OW Beef liver	Raw, SR Legacy Data	100	Grams	3.63	1.233	0.479	0.465	275	0.007	0.318	3.89	0	20.36	135	16898	1.3	49	0.38	3.1	0.189	2.755	13.175	1.083	290	59.3	7.173	333.3	4.4	5	4.9	18	387	313	69	4	9.755	0.31	39.7		0.889	0.488	0.019		https://fdc.nal.usda.gov/fdc-app.html#/food-details/172615/nutrients
OW Beef ribeye	Raw, SR Legacy Data	100	Grams	11.4	4.359	5.171	0.453	52	0.016	0.34	1.75	0	19.46	187	18	0				0.082	0.219	3.509	0.39	3	3.21				6	2.64	24	210	357	88	7.8	0.143		25.5						https://fdc.nal.usda.gov/fdc-app.html#/food-details/174364/nutrients
OW Chicken fat	Raw, SR Legacy Data	100	Grams	99.8	29.8	44.7	20.9	85	2.564	19.23	0	0	0	900	0	0	191	2.7		0	0	0	0	0	0	0	122.4		0	0	0	0	0	0	0	0		0		0.045	0.11	0.01	0.005	https://fdc.nal.usda.gov/fdc-app.html#/food-details/174208/nutrients
OW Chicken liver	Raw, SR Legacy Data	100	Grams	4.83	1.563	1.249	1.306	345	0.006	0.486	0.73	0	16.92	119	11078	17.9	0	0.7	0	0.305	1.778	9.728	0.853	588	16.58	6.233	194.4	16.9	8	8.99	19	297	230	71	2.67	0.492	0.255	54.6		0.423	2.125	0.674		https://fdc.nal.usda.gov/fdc-app.html#/food-details/175119/nutrients
OW Duck	Raw, SR Legacy Data	100	Grams	39.34	13.22	18.69	5.08	76	0.489	4.504	0	0	11.49	404	168	2.8	26	0.7	5.5	0.197	0.21	3.934	0.19	13	0.25	0.951	31	4.3	11	2.4	15	139	209	63	1.36	0.236	0.017	12.4		0.068	0.294	0.059		https://fdc.nal.usda.gov/fdc-app.html#/food-details/174216/nutrients
OW Ghee	FNDDS Data	100	Grams	99.48	61.924	28.732	3.694	256	0.664	5.572	0	0	0	876		0	0	2.8	8.6	0.001	0.005	0.003	0.001	0	0.01		22.3		4	0	0	3	5	2	0.01	0.001		0		0.099	0.294	0.05		https://fdc.nal.usda.gov/fdc-app.html#/food-details/782736/nutrients
OW Ground Beef 85/15	Raw, SR Legacy Data	100	Grams	12.7	5.3	4.8	0.5	62	0.088	0.427	0	0	19.4	198	0	0		0.4	1.1	0	0.2	4.8	0.4	6	2	0.6	67.4	8	12	1.99	19	175	289	68	4.5	0.1	0.01	14.2		0.066	0.319	0.05		https://fdc.nal.usda.gov/fdc-app.html#/food-details/782788/nutrients
OW Lamb heart	Raw, SR Legacy Data	100	Grams	3.68	0.995	0.517	0.646	119	0.208	0.406	0	0	18.09	105	18	0	0	0.65		0.52	0.537	5.757	0.144		8.4	2.244			5	3.29	20	204	277	94	1.65	0.412	0.022	10.9		0.065	0.473	0.118		https://fdc.nal.usda.gov/fdc-app.html#/food-details/782796/nutrients
OW Lamb kidneys	Raw, SR Legacy Data	100	Grams	2.54	0.768	0.391	0.54	369	0.223	0.303	0.03	0	15.21	84	204	0	5	0.42		0.413	1.279	8.426	0.173		50.37	3.207			8	6.6	16	245	231	168	1.81	0.361	0.084	93.6		0.997	1.834	0.106	0.003	https://fdc.nal.usda.gov/fdc-app.html#/food-details/168238/nutrients
OW Lamb liver	Raw, SR Legacy Data	100	Grams	4.92	1.514	0.817	0.92	386	0.564	0.291	2.22	0	20.7	136	51447	0	0	0.86		1.21	4.21	13.7	0.218		59	5.57			4	4.6	18	381	285	59	3.4	11.4	0.33	11.1		4.04	6.85	0.39		https://fdc.nal.usda.gov/fdc-app.html#/food-details/167961/nutrients
OW Lamb spleen	Raw, SR Legacy Data	100	Grams	3.1	1.03	0.81	0.23	250			0	0	17.2	101	0	23				0.047	0.348	7.895	0.11	4	5.34				9	41.89	21	280	358	84	2.84	0.121	0.051	32.4		18.9	24.9	3.7		https://fdc.nal.usda.gov/fdc-app.html#/food-details/171400/nutrients
OW Lobster	Raw, SR Legacy Data	100	Grams	0.75	0.181	0.22	0.296	127	0.176	0.006	0	0	16.52	77	4	0	1	0.87	0	0.02	0.014	1.591	0.104	10	1.25	1.449	70.3		84	0.26	38	161	200	423	3.53	1.349	0.056	63.6	10.6	0.824	0.637	0.047	0.012	https://fdc.nal.usda.gov/fdc-app.html#/food-details/172534/nutrients
OW Mackerel	SR Legacy Data	100	Grams	13.9	3.3	5.5	3.3	70	2.67	0.219	0	0	18.6	205	167	0.4	360	1.5	5	0.2	0.3	9.1	0.4	1	8.7	0.9	65		12	1.6	76	217	314	90	0.6	0.6	0.1	44.1
OW Mussels	Raw, SR Legacy Data	100	Grams	2.24	0.425	0.507	0.606	28	0.426105	0.0177158	3.69	0	11.9	86	160	8	0	0.55	0.1	0.16	0.21	1.6	0.05	42	12	0.5	65		26	3.95	34	197	320	286	1.6	0.094	3.4	44.8
OW Octopus	Steamed, FNDDS Data	100	Grams	2.07	0.45	0.322	0.474	95	0.324	0.018	4.37	0	29.62	163	297	7.9	0	1.19	0.1	0.057	0.076	3.755	0.644	24	35.76		80.5		105	9.48	60	277	626	712	3.34	0.734		89
OW Oysters	Raw, FNDDS Data	100	Grams	1.71	0.474	0.253	0.528	40	0.3621	0.033745	2.72	0	5.71	51	43.3		0	0.85	1		0.09	0.925	0.031	7	8.75		65		59	4.61	18	97	156	85	39.3	2.858		19.7
OW Oysters canned	Canned, FNDDS Data	100	Grams	2.68	0.686	0.272	0.803	60	0.5751	0.053595	4.25	0	7.67	74	327	5.4	0	0.92	0.1	0.163	0.18	1.352	0.103	10	20.79				49	7.28	59	151	249	122	98.86	4.849		38.9
OW Pork chop	Raw, SR Legacy Data	100	Grams	9.03	2.993	3.548	1.19	69	0.046	1.063	0	0	20.71	170	6	0	21	0.12	0	0.485	0.189	6.619	0.697	0	0.53	0.704	55.8	3	19	0.63	25	209	343	55	1.77	0.063	0.007	33.8
OW Pork rinds	SR Legacy Data	100	Grams	31.3	11.37	14.78	3.64	95	0.159978	3.69688	0	0	61.3	544	40	0.5	0	0	0	0.099	0.283	1.549	0.023	0	0.64	0.43	164.5		30	0.88	11	85	127	1818	0.56	0.094	0.069	41
OW Suet	SR Legacy Data	100	Grams	94	52.3	31.5	3.2	68	0.86	2.15	0	0	1.5	854	0	0		1.5	3.6	0	0	0.3	0	1	0.3	0	5.6	0.3	2	0.2	1	15	16	7	0.2	0	0	0.2
OW Tallow	SR Legacy Data	100	Grams	100	49.8	41.8	4	109	0.6	3.1	0	0	0	902	0	0	28	2.7	0	.	0	0	0	0	0	0	79.8		0	0	0	0	0	0	0	0		0.2
OW Veal liver	Raw, SR Legacy Data	100	Grams	4.85	1.56	0.968	0.829	334	0.028	0.537	2.91	0	19.93	140	39056	0.7	0	0.37	0.9	0.173	2.44	10.55	0.957	125	59.85	6.065	310	7.6	5	6.4	20	379	308	77	12.02	11.865	0.255	22.7
Oysters canned	Drained, Crown Prince, in OO	1	Can (65 grams)	10	2	5.5	2.5	60	0.53	0.053595	5	0	11	150	327	5.4	0	0.92	0.1	0.163	0.18	1.352	0.103	10	20.79				20	3.6	59	151	60	120	98.86	4.849		38.9
Parmesan	Parmesan cheese	100	Grams	28.5	18.5	8.5	1.5	+	0.19	0.943	4.1	0	38.5	430	422	0	0	0.3	1.9	0	0.5	0.1	0	10	2.3	0.3	15.4	0	1109	0.9	38	729	125	1529	3.9	0.2	0.1	17.7	0	24.7	22.6	2.8		https://fdc.nal.usda.gov/fdc-app.html#/food-details/170193/nutrients
Peas	Frozen	100	Grams	0.4	0.1	0.1	0.2	+	0.033	0.142	9	4.5	5	75	2058	18	0	0	27.9	0.3	0.1	1.7	0.1	53	0	0.5	27	0	22	1.5	26	82	153	108	0.8	0.1	0.3	1.9	0
Pecan butter	Meridian	1	Tbsp (16 g ea.)	12	1	6.9	4.1	+	0.1587	3.335	1.5	1	1.5	115	9.085	0.1725	0	0.736	0.575	0.115	0	0.1725	0.0575	3.565	0	0.115	6.555	0.115	11.385	0.4025	19.665	52.64	66.7	0	0.896	0.176	0.784	0.6325	1.61
Pecans		20	Halves	21	2	12	7	+	0.276	5.8	1.5	2.5	3	200	15.8	0.3	0	0.4	1	0.2	0	0.3	0.1	6.2	0	0.2	11.4	0.2	19.8	0.7	34.2	78.2	116	0	1.3	0.3	1.3	1.1	2.8
Pili	Pili Nuts	15	Nuts	22	9.5	10.5	2	+	0	2.15	1	1	3	200	11.6	0.2	0	0	0	0.3	0	0.1	0	17	0	0.1	0	0	41	1	85.3	162	143	0.8	0.8	0.3	0.7	0	0
Pisachio butter	Meridian	1	Tbsp (16 g ea.)	8.48	1.12	4.64	2.72	+	0.045625	2.375	3	2	3	100	46.25	0.375	0	0.96	2.3125	0.125	0	0.25	0.25	8.8125	0	0.0625	12.625	0.125	19.4375	0.75	20	64.48	183.75	1.75	0.375	0.128	0.144	1.625	0
Pistachios		50	Nuts	13	2	7	4	+	0.073	3.8	5	3	6	160	74	0.6	0	0.5	3.7	0.2	0	0.4	0.4	14.1	0	0.1	20.2	0.2	31.1	1.2	33.9	137	294	2.8	0.6	0.4	0.4	2.6	0
Poppy seeds		1	Ounce (28 g)	11.2	1.55556	1.86667	7.77778	+	0.0743556	7.7	2.48889	5.28889	4.97778	143.111	0	0.311111	0	0.622222	0	0.311111	0	0.311111	0	22.4	0	0	2.48889	0.311111	392	2.8	94.5778	236.756	195.689	7.15556	2.17778	0.311111	1.86667	3.73333	0
Pork	Ground, Raw, Nonspecific	100	Grams	21.2	8.5	10.4	2.3	+	0.07	1.67	0	0	16.9	263	7	0.7	0	0	0	0.7	0.2	4.3	0.4	5	0.7	0.7	0	0	14	0.9	19	175	287	56	2.2	0	0	24.6	0
Pork rinds 4505	4505 Brand Sea Salt	1	Bag (3 oz)	42	16	20	6	90	0.214667	4.96067	0	0	36	540	40	0.5	0	0	0	0.099	0.283	1.549	0.023	0	0.64	0.43	164.5		30	0.88	11	85	127	1080	0.56	0.094	0.069	41
Potassium citrate	Bulk Supplements	275	milligrams	0	0	0	0	+	0	0	0	0	0	0	0	0	0	0	0	0	0	0	0	0	0	0	0	0	0	0	0	0	99	0	0	0	0	0	0
Pumpkin seeds		1	Ounce (28 g)	5.5	1.1	1.8	2.6	+	0.0216	2.452	10	5.2	5.26	126	17.6	0.1	0	0	0	0.01	0.015	0.081	0.01	2.55	0	0	0	0	15.6	0.938	74.3	26.1	261	5.1	2.92	0.2	0.141	0	0
Raddishes		100	Grams	0	0	0	0	+	0	0	2	1	1	15	7	14.8	0	0	1.3	0	0	0.3	0.1	25	0	0.2	6.5	0.1	25	0.3	10	20	233	39	0.3	0.1	0.1	0.6	6
Raspberries		100	Grams	0.7	0.1	0.2	0.4	+	0.126	0.249	6	6	1	50	33	26.2	0	0.9	7.8	0	0	0.6	0.1	21	0	0.3	12.3	0.8	25	0.7	22	29	151	1	0.4	0.1	0.7	0.2	0
Red bell pepper		100	Grams	0.3	0	0.1	0.2	+	0.025	0.045	5.5	1.5	1	35	3131	128	0	1.6	4.9	0.1	0.1	1	0.3	46	0	0.3	5.6	0.1	7	0.4	12	26	211	4	0.3	0	0.1	0.1	0
Red chili pepper		100	Grams	0.4	0.1	0.1	0.2	+	0	0.23	7	1.5	2	40	952	144	0	0.7	14	0.1	0.1	1.2	0.5	23	0	0.2	10.9	0	14	1	23	43	322	9	0.3	1	0.2	0.5	0
Ribeye Marty's	DelTerruno, FreeRange, Marty's	10	Ounce (28 g)	8.96	2.38	2.66	3.92	168	3.402	0.0406	1	0	64	420	837.2	44.8	0	19.6	0.56	0.56	1.96	5.04	0.56	224	28	2.8	938	0	61.6	1.68	56	1125.6	618.8	240	2.8	0.28	0	112.84	0
Roe	Cod, Raw	100	Grams	6.4	1.7	1.9	2.8	+	2.43	0.029	1.5	0	22.5	145	299	16	0	7	0.2	0.2	0.7	1.8	0.2	80	10	1	335	0	22	0.6	20	402	221	91	1	0.1	0	40.3	0
Roe canned	John West Soft Cod Roes	1	tin (100 g ea.)	4	1	1	2	+	1.4	0.029	0	0	12	84	299	16	0	7	0.2	0.2	0.7	1.8	0.2	80	10	1	335	0	22	0.6	20	402	221	20	1	0.1	0	40.3	0
Romaine	Romaine lettuce	100	Grams	0.3	0	0.1	0.2	+	0.1	0.05	1.5	2	1	15	8711	24	0	0.1	103	0.1	0.1	0.3	0.1	136	0	0.1	9.9	0.1	33	1	14	30	247	8	0.2	0	0.2	0.4	0
Roquefort	Roquefort cheese	100	Grams	30.5	19.5	10	1.5	+	0.7	0.6	2	0	21.5	370	1047	0	0	0	0	0	0.6	0.7	0.1	49	0.6	1.7	0	0	662	0.6	30	392	91	1809	2.1	0	0	14.5	0
Sabal Bajak	Kokita	2	Tbsp	1	0.1	0.3	0.6	+	0	0.06	2	0	0	17	47.6	7.2	0	0.035	0.7	0.005	0.005	0.06	0.025	1.15	0	0.01	0.545	0	0.7	0.05	1.15	2.15	25	180	0.015	0.05	0.01	0.025	0
Sablefish	VitalChoice Seafood	100	Grams	15.3	3.7	9.3	2.3	+	1.659	0.165	0	0	13.5	195	310	0	0	0	0	0.1	0.1	4	0.3	15	1.5	0.7	0	0	35	1.3	55	168	358	56	0.3	0	0	36.5	0
Salmon	Sockeye, Wild, Raw	100	Grams	9	1	6	2	+	1.13	0.08	0	0	23	170	192	0	0	1.3	0.3	0.3	0.3	8	0.3	11	7.8	1.1	0	3.7	7	0.5	27	240	360	60	0.5	0.1	0	29.9	0
Salmon canned	365 Alaskan Wild Red Sockeye	1	213 g Can	23.7	5.1	10.1	8.5	+	5.27429	0.202857	0	0	43.9	371	608.4	0	0	2.63714	0.608571	0.608571	0.608571	16.2286	0.608571	22.3143	15.8229	2.23143	0	7.50571	338	0.54	54.7714	486.857	730.286	777.4	1.01429	0.202857	0	60.6543	0
Salmon caviar	Cavier Russe	1	Tbsp (15 g ea.)	3	0.6	0.8	1.6	+	1.086	0.013	0.6	0	3	40	145	0	16	0.3	0.1	0	0.1	0	0.1	8	3.2	0.6	78.6	0	40	1.78	48	57	29	240	0.2	0	0	10.5	0
Salt		1	tsp	0	0	0	0	+	0	0	0	0	0	0	0	0	0	0	0	0	0	0	0	0	0	0	0	0	0	0	0	0	0	2325	0	0	0	0	0
Sardines	Tesco, Canned	1	84 g Can	10	1.5	5	3.5	+	1	0.1	0	0	21	170	99.3	0	250	1.9	2.4	0.1	0.2	4.8	0.2	11	8.2	0.6	78.2	0	351	2.7	35.9	451	365	465	1.2	0.2	0.1	48.5	0
Scallion	Medium	1	Medium	0	0	0	0	+	0	0	1	0.5	0.25	5	150	2.8	0	0.1	31.1	0	0	0.1	0	9.6	0	0	0.9	0	10.8	0.2	3	5.6	41.4	2.4	0.1	0	0	0.1	0
Scallops	Whole Foods, Wild Caught 10-20 per lb	1	Scallop (1 oz ea.)	0.125	0.025	0.025	0.125	+	0.111	0.002	1	0	3.5	20	28	0	0	0.4	0.1	0	0	0.4	0	2.4	0.4	0	22.7	0	32.2	0.1	15.4	94.6	133	74.2	0.8	0.1	0	7.8	0
Sesame	Sesame Seeds	1	Tbsp (9 g ea.)	4.5	0.6	1.8	2.1	+	0.0338	1.924	1	1.1	1.6	52	0.8	0	0	0	0	0.1	0	0.4	0.1	8.7	0	0	2.3	0	87.8	1.3	31.6	56.6	42.1	1	0.7	0.4	0.2	0.5	0
Sesame oil	Light (Not Toasted)	1	Tbsp (15 g ea.)	14	2	6	6	+	0.04	5.576	0	0	0	120	0	0	0	0.2	1.8	0	0	0	0	0	0	0	0	0	0	0	0	0	0	0	0	0	0	0	0
Sesame seeds		1	Tbsp (9 g ea.)	4.5	0.6	1.8	2.1	+	0.0338	1.924	1	1.1	1.6	52	0.8	0	0	0	0	0.1	0	0.4	0.1	8.7	0	0	2.3	0	87.8	1.3	31.6	56.6	42.1	1	0.7	0.4	0.2	0.5	0
Shallots		1	Tbsp (10 g ea.)	0	0	0	0	+	0	0	1.7	0	0.3	8	119	0.8	0	0	0	0	0	0	0	3.4	0	0	0	0	3.7	0.1	2.1	6	33.4	1.2	0	0	0	0.1	0
Shrimp	Raw	100	Grams	1.5	0.4	0.4	0.7	+	0.54	0.03	1	0	20.5	105	180	2	152	1.1	0	0	0	2.6	0.1	3	1.2	0.3	80.9	0	52	2.4	37	205	185	148	1.1	0.3	0.1	38	0
Snapper	Meat, whole fish is 38% meat after gutting	100	Grams	1.3	0.3	0.4	0.6	+	0.38	0.019	0	0	20.5	100	100	1.6	0	0.5	0.1	0	0	0.3	0.4	5	3	0.7	65	0	32	0.2	32	198	417	64	0.4	0	0	38.2	0
Soured cream	Single Cream	1	Tbsp	2.4	1.4	0.7	0.3	+	0.01	0.075	0.4	0	0.2	23.2	69.1	0.1	0	0.1	0.2	0	0	0	0	0.8	0	0	2.3	0.1	13.2	0	1.2	13.8	16.9	9.6	0	0	0	0.3	0
Soya sauce	Meridian, Free From Tamari Soya Sauce	1	tsp	0	0	0	0	+	0	0	0.4	0	0.5	3.5	0	0	0	0	0	0	0	0.2	0	1.1	0	0	2.3	0	1.2	0.1	2.4	7.8	12.7	600	0	0	0	0	0
Soybean oil		1	Tbsp	14	2	3	9	+	0.917	6.8	0	0	0	0	0	0	0	1.1	24.8	0	0	0	0	0	0	0	0	0	0	0	0	0	0	0	0	0	0	0	0
Spinach	Raw	100	Grams	0.4	0.1	0.1	0.2	+	0.138	0.026	1.4	2.2	2.9	23	9376	28.1	0	2	483	0.1	0.2	0.7	0.2	194	0	0.1	18	550	99	2.7	79	49	558	7.9	0.5	0.1	0.9	1	0
Squid	Raw	100	Grams	1.5	0.4	0.5	0.5	+	0	0	3	0	16	90	33	4.7	0	1.2	0	0	0.4	2.2	0.1	5	1.3	0.5	65	0	32	0.7	33	221	246	44	1.5	1.9	0	44.8	0
Sunflower seeds		1	Ounce (28 g)	14	1.3	5.7	7	+	0.027	6.454	3.2	2.4	5.8	164	14	0.4	0	9.3	0	0.4	0.1	2.3	0.4	63.6	0	0.3	15.4	9.9	21.8	1.5	91	185	181	2.5	1.4	0.5	0.5	14.8	0
Sweet potato	Baked, with skin	1	Large (250 g ea.)	0.5	0	0	0.5	0	0.01	0.15	43.5	8.25	5	225	48042.5	49	0	1.75	5.75	0.25	0.25	3.75	0.75	15	0	2.25	32.75	86.5	20	1.75	67.5	135	1187.5	90	0.75	0.5	1.25	0.5	0
Swordfish	Raw	100	Grams	4	1.2	1.7	1.1	+	0.825	0.029	0	0	20	121	120	1.1	0	0.5	0.1	0	0.1	9.7	0.3	2	1.8	0.4	65	0	4	0.8	27	263	288	90	1.2	0.1	0	48.1	0
Tahini	Artisana Organics, Raw	1	Tbsp (15 g ea.)	8.65385	1.15385	3.46154	4.03846	+	0.065	3.7	2	0.5	4	95	10	0	0	0	0	0.192308	0.1	0.9	0.1	14.7	0	0.1	4.42308	0	63	0.6	14.4	113	62.1	11.1	0.7	0.2	0.2	0.961538	0
Tofu, Soft		100	Grams	3.7	0.5	0.9	2.3	0	0.246	1.835	1.6	0.2	6.5	61	7	0.2	0	0	2	0	0	0.5	0.1	44	0	0.1	7.4	0.4	111	1.1	27	92	120	8	0.6	0.2	0.4	8.9	0	4.482	3.428	0.0135
Tomato		100	Grams	0.1	0	0	0.1	+	0	0	4	1	0.9	18	833	12.7	0	0.5	7.9	0	0	0.6	0.1	15	0	0.1	6.7	0.1	10	0.3	11	24	237	5	0.2	0.1	0.1	0	2.3
Tuna	Ahi tuna, Raw	100	Grams	0.9	0.2	0.3	0.4	+	0.243	0.008	0	0	23.5	108	60	1	0	0.5	0.1	0.4	0	9.8	0.9	2	0.5	0.7	65	0	16	0.7	50	191	444	37	0.5	0.1	0	36.5	0	0.132	0.391	0.01		https://nutritiondata.self.com/facts/legumes-and-legume-products/4394/2
Turkey dark meat	Cooked, Without Skin (Leg is 75% Meat)	100	Grams	7.2	2.8	1.9	2.5	+	0.17	1.75	0	0	28.6	187	0	0	0	0.6	3.9	0.1	0.2	3.6	0.4	9	0.4	1.3	78.5	10.1	32	2.3	24	204	290	79	4.5	0.2	0	40.9	0	0.292	0.602	0		https://nutritiondata.self.com/facts/fats-and-oils/621/2
Venison	M&S, Lean, Raw	100	Grams	4	1.3	2.1	0.6	+	0	0.2	0	0	30	160	0	0	0	0.5	1.2	0.5	0.3	5.7	0.5	4	1.9	0.7	87.9	12.9	11	2.9	21	201	330	75	4.2	0.1	0	10	0	0.008	0.032	0		https://nutritiondata.self.com/facts/vegetables-and-vegetable-products/2333/2
Vit A	Pure Nutrition, Vitamin A Supplement	1	Pill	0	0	0	0	+	0	0	0	0	0	0	10000	0	0	0	0	0	0	0	0	0	0	0	0	0	0	0	0	0	0	0	0	0	0	0	0	0.0025	0.0825	0	0	https://nutritiondata.self.com/facts/vegetables-and-vegetable-products/2667/2
Vit C	Dr. Loh Met Pack	1	Pill	0	0	0	0	+	0	0	0	0	0	0	0	1000	0	0	0	0	0	0	0	0	0	0	0	0	0	0	0	0	0	0	0	0	0	0	0	0.002	0.038	0		https://nutritiondata.self.com/facts/vegetables-and-vegetable-products/2470/2
Vit D	Jarrows Formula	1	Pill	0	0	0	0	+	0	0	0	0	0	0	0	0	2500	0	0	0	0	0	0	0	0	0	0	0	0	0	0	0	0	0	0	0	0	0	0	0.004	0.076	0.003		https://nutritiondata.self.com/facts/vegetables-and-vegetable-products/2461/2
Vit K	Jarrows Formula MK7	1	Pill	0	0	0	0	+	0	0	0	0	0	0	0	0	0	0	180	0	0	0	0	0	0	0	0	0	0	0	0	0	0	0	0	0	0	0	0	5.795	9.085	0.052	0	https://nutritiondata.self.com/facts/nut-and-seed-products/3091/2
Walnuts		14	Halves	18	2	3	13	+	2.542	11	2	2	4	185	5.7	0.4	0	0.2	0.8	0.1	0	0.3	0.2	27.7	0	0.2	11.1	0.1	27.7	0.8	44.6	97.8	125	0.6	0.9	0.4	1	1.4	0	0.310551	1.34268	0.269449
Waygu burger	100% grassfed Waygu, Marty;s	1	Burger	58	24	30	4	170	0.402	1.95	0	0	38	680	0	0	0	1.82677	2.15464	0	0.391753	9.40206	0.783505	11.7526	3.91753	1.17526	132.021	15.6701	23.5052	3.89794	37.2165	342.784	566.082	133.196	8.81443	0.195876	0.0195876	27.8144	0
Zucchini		100	Grams	0	0	0	0	+	0	0	3	1	1.5	20	200	17	0	0.1	4.3	0	0.1	0.5	0.2	29	0	0.2	9.5	0	15	0.4	17	38	262	10	0.3	0.1	0.2	0.2	0

## Sheet: MY_GOALS
	CALORIES RANGE	MACROS RANGE (g)				FAT SATURATED PROFILE RANGE (%)			OMEGA-6/3 RANGE
		Fat	Net Carbs	Fiber	Protein	Saturated	Monounsaturated	Polyunsaturated
Lower Bound	2650	220	18	20	110	0.12	0.65	0.05	0.5
Upper Bound	3200	290	38	35	120	0.2	0.8	0.14	2.5
	MICROS RANGE								PLEASE ONLY MODIFY CELLS WITHIN THE RED BORDERS
	Vitamin A	Vitamin C	Vitamin D	Vitamin E	Vitamin K	Thiamin	Riboflavin	Niacin
UNITS	IU	mg	IU	mg	ug	mg	mg	mg
Target	5000	1000	4000	15	400	1.2	1.3	16
	Vitamin B6	Folate	Vitamin B12	Pantothenic Acid	Choline	Betaine	Calcium	Iron
UNITS	mg	ug	ug	mg	mg	mg	mg	mg
Target	1.3	400	2.4	5	550	3	1200	8
	Magnesium	Phosphorus	Potassium	Sodium	Zinc	Copper	Manganese	Selenium
UNITS	mg	mg	mg	mg	mg	mg	mg	ug
Target	800	700	5000	3000	11	0.9	2.3	100
	Fluoride
UNITS	ug
Target	4
	Approximate "Recommended Dietary Allowance" (RDA) Values are Below for Reference. Notes: (1) RDAs Vary Based on Age, Sex, and Health Status. The Values Below are For an Average Adult. Where there is a Difference Between the Sexes, the Value for Women is in "()". (2) RDAs are Based on the Amount of a Nutreint Required to Avoid Series Disease (e.g. Vitamin C for Scurvy), Rather than the Amount of t…
	Vitamin A	Vitamin C	Vitamin D	Vitamin E	Vitamin K	Thiamin	Riboflavin	Niacin
UNITS	IU	mg	IU	mg	ug	mg	mg	mg
Target	3000 (2500)	90 (75)	600	15	120 (90)	1.2 (1.1)	1.3 (1.1)	16.0 (14.0)
	Vitamin B6	Folate	Vitamin B12	Pantothenic Acid	Choline	Betaine	Calcium	Iron
UNITS	mg	ug	ug	mg	mg	mg	mg	mg
Target	1.3	400	2.4	5	550 (425)	N/A	1000	8.0 (18.0)
	Magnesium	Phosphorus	Potassium	Sodium	Zinc	Copper	Manganese	Selenium
UNITS	mg	mg	mg	mg	mg	mg	mg	ug
Target	420 (320)	700	3400 (2600)	1500	11.0 (8.0)	0.9	2.3 (1.8)	55
	Fluoride
UNITS	ug
Target	4.0 (3.0)

## Sheet: DAY1
BREAKFAST																																																FOR THE MICRONUTRIENT PROFILE: THE MORE RED A CELL APPEARS, THE FURTHER YOU ARE FROM REACHING YOUR SPECIFIED GOAL
FOOD (Type In Choice Below)	This Item is In Your Library	Serving Size		Fat (grams)	Saturated	Monounsaturated	Polyunsaturated	(saturation math)/Chol	Omega-3	Omega-6	Net Carbs (grams)	Fiber (grams)	Protein (grams)	Calories	Vitamin A (IU)	Vitamin C (mg)	Vitamin D (IU)	Vitamin E (mg)	Vitamin K (ug)	Thiamin (mg)	Riboflavin (mg)	Niacin (mg)	Vitamin B6 (mg)	Folate (ug)	Vitamin B12 (ug)	Pantothenic Acid (mg)	Choline (mg)	Betaine (mg)	Calcium (mg)	Iron (mg)	Magnesium (mg)	Phosphorus (mg)	Potassium (mg)	Sodium (mg)	Zinc (mg)	Copper (mg)	Manganese (mg)	Selenium (ug)	Fluoride (ug)	How Many Servings	Total Quantity		Fat (grams)	Net Carbs (grams)	Fiber (grams)	Protein (grams)	Calories
Salmon	YES	100	Grams	9	1	6	2	+	1.13	0.08	0	0	23	170	192	0	0	1.3	0.3	0.3	0.3	8	0.3	11	7.8	1.1	0	3.7	7	0.5	27	240	360	60	0.5	0.1	0	29.9	0	0.5	50	Grams	4.5	0	0	11.5	85
Egg	YES	1	Large	6	1.5	4	0.5	207	0.33	0.4	0	0	7	85	244	0	17.5	0.5	0.1	0	0.2	0	0.1	23.5	0.6	0.7	126	0.3	26.5	0.9	6	95.5	67	70	0.6	0.1	0	15.8	0.5		0	Large	0	0	0	0	0
Scallops	YES	1	Scallop (1 oz ea.)	0.125	0.025	0.025	0.125	+	0.111	0.002	1	0	3.5	20	28	0	0	0.4	0.1	0	0	0.4	0	2.4	0.4	0	22.7	0	32.2	0.1	15.4	94.6	133	74.2	0.8	0.1	0	7.8	0	8	8	Scallop (1 oz ea.)	1	8	0	28	160
Liver	YES	100	Grams	5	2	1.5	1.5	+	0	0.5	4	0	25	165	11077	17.9	0	0.7	0	0.3	1.8	9.7	0.9	588	16.6	6.2	194	16.9	8	9	19	297	230	71	2.7	0.5	0.3	54.6	0		0	Grams	0	0	0	0	0
Shrimp	YES	100	Grams	1.5	0.4	0.4	0.7	+	0.54	0.03	1	0	20.5	105	180	2	152	1.1	0	0	0	2.6	0.1	3	1.2	0.3	80.9	0	52	2.4	37	205	185	148	1.1	0.3	0.1	38	0		0	Grams	0	0	0	0	0
Oysters canned	YES	1	Can (65 grams)	10	2	5.5	2.5	60	0.53	0.053595	5	0	11	150	327	5.4	0	0.92	0.1	0.163	0.18	1.352	0.103	10	20.79	0	0	0	20	3.6	59	151	60	120	98.86	4.849	0	38.9	0	1	1	Can (65 grams)	10	5	0	11	150
Avo oil	YES	1	Tbsp	14	2.1	9.8	2.1	+	0.14	1.8	0	0	0	125	0	0	0	0	0	0	0	0	0	0	0	0	0	0	0	0	0	0	0	0	0	0	0	0	0	1	1	Tbsp	14	0	0	0	125
EVOO	YES	1	Tbsp	14	1.9	10.7	1.4	+	0.14	1.4	0	0	0	125	0	0	0	2	8	0	0	0	0	0	0	0	0	0	0	0	0	0	0	0	0	0	0	0	0	7	7	Tbsp	98	0	0	0	875
Fennel	YES	100	Grams	0.5	0	0	0.5	+	0	0	4	3	1	30	134	12	0	0	0	0	0	0.6	0	27	0	0.2	0	0	49	0.7	17	50	414	52	0.2	0.1	0.2	0.7	0	6	600	Grams	3	24	18	6	180
Bok choy	YES	100	Grams	0.2	0	0.1	0.1	+	0.055	0.042	1.2	1	1.5	13	4468	45	0	0.1	45.5	0	0.1	0.5	0.2	66	0	0.1	6.4	0.3	105	0.8	19	37	252	65	0.2	0	0.2	0.5	0	2	200	Grams	0.4	2.4	2	3	26
Macademia	YES	10	Nuts	22	3.5	17.5	1	+	0	0.25	1.5	2	2	200	0	0.3	0	0.2	0	0.3	0	0.7	0.1	3.1	0	0.2	0	0	24	1	36.7	53.1	104	1.4	0.4	0.2	1.2	1	0	1	10	Nuts	22	1.5	2	2	200
Evolved	YES	2.3	Ounce (28 g)	34.5	20	13.2	1	+	0	0	6.9	11.5	6.9	350	0	0	55.2	0	0.6555	0	0	0.561857	0	8.42786	0	0.0936429	3.18386	0	46	6.9	93.6429	138.591	506	0	1.87286	1.03007	1.03007	3.74571	0		0	Ounce (28 g)	0	0	0	0	0
																																								Meal Totals, Grams			152.9	40.9	22	61.5	1801
																																								Meal Totals, % Calories			0.772571	0.0908384	--	0.136591	--
LUNCH
FOOD (Type In Choice Below)	This Item is In Your Library	Serving Size		Fat (grams)	Saturated	Monounsaturated	Polyunsaturated	(saturation math)/Chol	Omega-3	Omega-6	Net Carbs (grams)	Fiber (grams)	Protein (grams)	Calories	Vitamin A (IU)	Vitamin C (mg)	Vitamin D (IU)	Vitamin E (mg)	Vitamin K (ug)	Thiamin (mg)	Riboflavin (mg)	Niacin (mg)	Vitamin B6 (mg)	Folate (ug)	Vitamin B12 (ug)	Pantothenic Acid (mg)	Choline (mg)	Betaine (mg)	Calcium (mg)	Iron (mg)	Magnesium (mg)	Phosphorus (mg)	Potassium (mg)	Sodium (mg)	Zinc (mg)	Copper (mg)	Manganese (mg)	Selenium (ug)	Fluoride (ug)	How Many Servings	Total Quantity		Fat (grams)	Net Carbs (grams)	Fiber (grams)	Protein (grams)	Calories
Salmon	YES	100	Grams	9	1	6	2	+	1.13	0.08	0	0	23	170	192	0	0	1.3	0.3	0.3	0.3	8	0.3	11	7.8	1.1	0	3.7	7	0.5	27	240	360	60	0.5	0.1	0	29.9	0	1	100	Grams	9	0	0	23	170	Day Totals, grams
Egg	YES	1	Large	6	1.5	4	0.5	207	0.33	0.4	0	0	7	85	244	0	17.5	0.5	0.1	0	0.2	0	0.1	23.5	0.6	0.7	126	0.3	26.5	0.9	6	95.5	67	70	0.6	0.1	0	15.8	0.5	3	3	Large	18	0	0	21	255
Scallops	YES	1	Scallop (1 oz ea.)	0.125	0.025	0.025	0.125	+	0.111	0.002	1	0	3.5	20	28	0	0	0.4	0.1	0	0	0.4	0	2.4	0.4	0	22.7	0	32.2	0.1	15.4	94.6	133	74.2	0.8	0.1	0	7.8	0		0	Scallop (1 oz ea.)	0	0	0	0	0
Liver	YES	100	Grams	5	2	1.5	1.5	+	0	0.5	4	0	25	165	11077	17.9	0	0.7	0	0.3	1.8	9.7	0.9	588	16.6	6.2	194	16.9	8	9	19	297	230	71	2.7	0.5	0.3	54.6	0		0	Grams	0	0	0	0	0	Day Totals, % Calories
Shrimp	YES	100	Grams	1.5	0.4	0.4	0.7	+	0.54	0.03	1	0	20.5	105	180	2	152	1.1	0	0	0	2.6	0.1	3	1.2	0.3	80.9	0	52	2.4	37	205	185	148	1.1	0.3	0.1	38	0		0	Grams	0	0	0	0	0
Oysters canned	YES	1	Can (65 grams)	10	2	5.5	2.5	60	0.53	0.053595	5	0	11	150	327	5.4	0	0.92	0.1	0.163	0.18	1.352	0.103	10	20.79	0	0	0	20	3.6	59	151	60	120	98.86	4.849	0	38.9	0		0	Can (65 grams)	0	0	0	0	0
Avo oil	YES	1	Tbsp	14	2.1	9.8	2.1	+	0.14	1.8	0	0	0	125	0	0	0	0	0	0	0	0	0	0	0	0	0	0	0	0	0	0	0	0	0	0	0	0	0	2	2	Tbsp	28	0	0	0	250	FAT PROFILE:
EVOO	YES	1	Tbsp	14	1.9	10.7	1.4	+	0.14	1.4	0	0	0	125	0	0	0	2	8	0	0	0	0	0	0	0	0	0	0	0	0	0	0	0	0	0	0	0	0	4	4	Tbsp	56	0	0	0	500
Fennel	YES	100	Grams	0.5	0	0	0.5	+	0	0	4	3	1	30	134	12	0	0	0	0	0	0.6	0	27	0	0.2	0	0	49	0.7	17	50	414	52	0.2	0.1	0.2	0.7	0		0	Grams	0	0	0	0	0
Bok choy	YES	100	Grams	0.2	0	0.1	0.1	+	0.055	0.042	1.2	1	1.5	13	4468	45	0	0.1	45.5	0	0.1	0.5	0.2	66	0	0.1	6.4	0.3	105	0.8	19	37	252	65	0.2	0	0.2	0.5	0		0	Grams	0	0	0	0	0
Macademia	YES	10	Nuts	22	3.5	17.5	1	+	0	0.25	1.5	2	2	200	0	0.3	0	0.2	0	0.3	0	0.7	0.1	3.1	0	0.2	0	0	24	1	36.7	53.1	104	1.4	0.4	0.2	1.2	1	0		0	Nuts	0	0	0	0	0	Grams
Evolved	YES	2.3	Ounce (28 g)	34.5	20	13.2	1	+	0	0	6.9	11.5	6.9	350	0	0	55.2	0	0.6555	0	0	0.561857	0	8.42786	0	0.0936429	3.18386	0	46	6.9	93.6429	138.591	506	0	1.87286	1.03007	1.03007	3.74571	0		0	Ounce (28 g)	0	0	0	0	0
																																								Meal Totals, Grams			111	0	0	44	1175
																																								Meal Totals, % Calories			0.850213	0	--	0.149787	--	%
DINNER
FOOD (Type In Choice Below)	This Item is In Your Library	Serving Size		Fat (grams)	Saturated	Monounsaturated	Polyunsaturated	(saturation math)/Chol	Omega-3	Omega-6	Net Carbs (grams)	Fiber (grams)	Protein (grams)	Calories	Vitamin A (IU)	Vitamin C (mg)	Vitamin D (IU)	Vitamin E (mg)	Vitamin K (ug)	Thiamin (mg)	Riboflavin (mg)	Niacin (mg)	Vitamin B6 (mg)	Folate (ug)	Vitamin B12 (ug)	Pantothenic Acid (mg)	Choline (mg)	Betaine (mg)	Calcium (mg)	Iron (mg)	Magnesium (mg)	Phosphorus (mg)	Potassium (mg)	Sodium (mg)	Zinc (mg)	Copper (mg)	Manganese (mg)	Selenium (ug)	Fluoride (ug)	How Many Servings	Total Quantity		Fat (grams)	Net Carbs (grams)	Fiber (grams)	Protein (grams)	Calories
	EPMTY			0	0	0	0	0	0	0	0	0	0	0	0	0	0	0	0	0	0	0	0	0	0	0	0	0	0	0	0	0	0	0	0	0	0	0	0				0	0	0	0	0	FAT PROFILE:
	EPMTY			0	0	0	0	0	0	0	0	0	0	0	0	0	0	0	0	0	0	0	0	0	0	0	0	0	0	0	0	0	0	0	0	0	0	0	0				0	0	0	0	0
	EPMTY			0	0	0	0	0	0	0	0	0	0	0	0	0	0	0	0	0	0	0	0	0	0	0	0	0	0	0	0	0	0	0	0	0	0	0	0				0	0	0	0	0
	EPMTY			0	0	0	0	0	0	0	0	0	0	0	0	0	0	0	0	0	0	0	0	0	0	0	0	0	0	0	0	0	0	0	0	0	0	0	0				0	0	0	0	0
	EPMTY			0	0	0	0	0	0	0	0	0	0	0	0	0	0	0	0	0	0	0	0	0	0	0	0	0	0	0	0	0	0	0	0	0	0	0	0				0	0	0	0	0	Grams
	EPMTY			0	0	0	0	0	0	0	0	0	0	0	0	0	0	0	0	0	0	0	0	0	0	0	0	0	0	0	0	0	0	0	0	0	0	0	0				0	0	0	0	0
	EPMTY			0	0	0	0	0	0	0	0	0	0	0	0	0	0	0	0	0	0	0	0	0	0	0	0	0	0	0	0	0	0	0	0	0	0	0	0				0	0	0	0	0
	EPMTY			0	0	0	0	0	0	0	0	0	0	0	0	0	0	0	0	0	0	0	0	0	0	0	0	0	0	0	0	0	0	0	0	0	0	0	0				0	0	0	0	0	6/3 Ratio
	EPMTY			0	0	0	0	0	0	0	0	0	0	0	0	0	0	0	0	0	0	0	0	0	0	0	0	0	0	0	0	0	0	0	0	0	0	0	0				0	0	0	0	0
	EPMTY			0	0	0	0	0	0	0	0	0	0	0	0	0	0	0	0	0	0	0	0	0	0	0	0	0	0	0	0	0	0	0	0	0	0	0	0				0	0	0	0	0
	EPMTY			0	0	0	0	0	0	0	0	0	0	0	0	0	0	0	0	0	0	0	0	0	0	0	0	0	0	0	0	0	0	0	0	0	0	0	0				0	0	0	0	0	MICRONUTRIENT PROFILE
	EPMTY			0	0	0	0	0	0	0	0	0	0	0	0	0	0	0	0	0	0	0	0	0	0	0	0	0	0	0	0	0	0	0	0	0	0	0	0				0	0	0	0	0
																																								Meal Totals, Grams			0	0	0	0	0
																																								Meal Totals, % Calories			#DIV/0!	#DIV/0!	--	#DIV/0!	--
SNACKS																																																	Vitamin A (IU)
FOOD (Type In Choice Below)	This Item is In Your Library	Serving Size		Fat (grams)	Saturated	Monounsaturated	Polyunsaturated	(saturation math)/Chol	Omega-3	Omega-6	Net Carbs (grams)	Fiber (grams)	Protein (grams)	Calories	Vitamin A (IU)	Vitamin C (mg)	Vitamin D (IU)	Vitamin E (mg)	Vitamin K (ug)	Thiamin (mg)	Riboflavin (mg)	Niacin (mg)	Vitamin B6 (mg)	Folate (ug)	Vitamin B12 (ug)	Pantothenic Acid (mg)	Choline (mg)	Betaine (mg)	Calcium (mg)	Iron (mg)	Magnesium (mg)	Phosphorus (mg)	Potassium (mg)	Sodium (mg)	Zinc (mg)	Copper (mg)	Manganese (mg)	Selenium (ug)	Fluoride (ug)	How Many Servings	Total Quantity		Fat (grams)	Net Carbs (grams)	Fiber (grams)	Protein (grams)	Calories
Vit A	YES	1	Pill	0	0	0	0	+	0	0	0	0	0	0	10000	0	0	0	0	0	0	0	0	0	0	0	0	0	0	0	0	0	0	0	0	0	0	0	0		0	Pill	0	0	0	0	0	Absolute	11311
Vit C	YES	1	Pill	0	0	0	0	+	0	0	0	0	0	0	0	1000	0	0	0	0	0	0	0	0	0	0	0	0	0	0	0	0	0	0	0	0	0	0	0		0	Pill	0	0	0	0	0
Vit D	YES	1	Pill	0	0	0	0	+	0	0	0	0	0	0	0	0	2500	0	0	0	0	0	0	0	0	0	0	0	0	0	0	0	0	0	0	0	0	0	0	2	2	Pill	0	0	0	0	0	% Goal	2.2622
Vit K	YES	1	Pill	0	0	0	0	+	0	0	0	0	0	0	0	0	0	0	180	0	0	0	0	0	0	0	0	0	0	0	0	0	0	0	0	0	0	0	0	2	2	Pill	0	0	0	0	0
Calcium	YES	1	Pill	0	0	0	0	+	0	0	0	0	0	0	0	0	333.333	0	26.6667	0	0	0	0	0	0	0	0	0	266.667	0	20	0	0	0	0	0	0	0	0	1	1	Pill	0	0	0	0	0		Vitamin B6 (mg)
Choline	YES	1	Pill	0	0	0	0	+	0	0	0	0	0	0	0	0	0	0	0	0	0	0	0	0	0	0	125	0	0	0	0	0	0	0	0	0	0	0	0		0	Pill	0	0	0	0	0
LoSalt	YES	1	tsp	0	0	0	0	+	0	0	0	0	0	0	0	0	0	0	0	0	0	0	0	0	0	0	0	0	0	0	0	0	1800	680	0	0	0	0	0	1.5	1.5	tsp	0	0	0	0	0	Absolute	1.353
Mag AA	YES	1	Pill	0	0	0	0	+	0	0	0	0	0	0	0	0	0	0	0	0	0	0	0	0	0	0	0	0	0	0	200	0	0	0	0	0	0	0	0	5	5	Pill	0	0	0	0	0
Mag Cit	YES	1	Pill	0	0	0	0	+	0	0	0	0	0	0	0	0	0	0	0	0	0	0	0	0	0	0	0	0	0	0	133.3	0	0	0	0	0	0	0	0		0	Pill	0	0	0	0	0	% Goal	1.04077
OmegaKrill	YES	1	Pill	1	0	0	1	+	0.78	0	0	0	0	10	0	0	0	0	0	0	0	0	0	0	0	0	0	0	0	0	0	0	0	0	0	0	0	0	0	3	3	Pill	3	0	0	0	30
Multi	YES	1	Pill	0	0	0	0	+	0	0	0	0	0	0	4875	27.5	1600	24	45	2.1	5.1	6	15.7	900	10	7	0	0	26	3	13	0	0	0	10	0	1	100	0		0	Pill	0	0	0	0	0		Magnesium (mg)
Salt	YES	1	tsp	0	0	0	0	+	0	0	0	0	0	0	0	0	0	0	0	0	0	0	0	0	0	0	0	0	0	0	0	0	0	2325	0	0	0	0	0	0.5	0.5	tsp	0	0	0	0	0
																																								Meal Totals, Grams			3	0	0	0	30	Absolute	1437.4
																																								Meal Totals, % Calories			1	0	--	0	--
PLEASE ONLY MODIFY CELLS WITHIN THE RED BORDERS																																																% Goal	1.79675
																																																	Flouride (ug)
																																																Absolute	1.5
																																																% Goal	0.375
Exercise (hr)	1.75
[truncated: 7 more columns]

## Sheet: DAY2
BREAKFAST																																																FOR THE MICRONUTRIENT PROFILE: THE MORE RED A CELL APPEARS, THE FURTHER YOU ARE FROM REACHING YOUR SPECIFIED GOAL
FOOD (Type In Choice Below)	This Item is In Your Library	Serving Size		Fat (grams)	Saturated	Monounsaturated	Polyunsaturated	(saturation math)/Chol	Omega-3	Omega-6	Net Carbs (grams)	Fiber (grams)	Protein (grams)	Calories	Vitamin A (IU)	Vitamin C (mg)	Vitamin D (IU)	Vitamin E (mg)	Vitamin K (ug)	Thiamin (mg)	Riboflavin (mg)	Niacin (mg)	Vitamin B6 (mg)	Folate (ug)	Vitamin B12 (ug)	Pantothenic Acid (mg)	Choline (mg)	Betaine (mg)	Calcium (mg)	Iron (mg)	Magnesium (mg)	Phosphorus (mg)	Potassium (mg)	Sodium (mg)	Zinc (mg)	Copper (mg)	Manganese (mg)	Selenium (ug)	Fluoride (ug)	How Many Servings	Total Quantity		Fat (grams)	Net Carbs (grams)	Fiber (grams)	Protein (grams)	Calories
Salmon	YES	100	Grams	9	1	6	2	+	1.13	0.08	0	0	23	170	192	0	0	1.3	0.3	0.3	0.3	8	0.3	11	7.8	1.1	0	3.7	7	0.5	27	240	360	60	0.5	0.1	0	29.9	0	0.75	75	Grams	6.75	0	0	17.25	127.5
Egg	YES	1	Large	6	1.5	4	0.5	207	0.33	0.4	0	0	7	85	244	0	17.5	0.5	0.1	0	0.2	0	0.1	23.5	0.6	0.7	126	0.3	26.5	0.9	6	95.5	67	70	0.6	0.1	0	15.8	0.5		0	Large	0	0	0	0	0
Scallops	YES	1	Scallop (1 oz ea.)	0.125	0.025	0.025	0.125	+	0.111	0.002	1	0	3.5	20	28	0	0	0.4	0.1	0	0	0.4	0	2.4	0.4	0	22.7	0	32.2	0.1	15.4	94.6	133	74.2	0.8	0.1	0	7.8	0		0	Scallop (1 oz ea.)	0	0	0	0	0
Liver	YES	100	Grams	5	2	1.5	1.5	+	0	0.5	4	0	25	165	11077	17.9	0	0.7	0	0.3	1.8	9.7	0.9	588	16.6	6.2	194	16.9	8	9	19	297	230	71	2.7	0.5	0.3	54.6	0	1	100	Grams	5	4	0	25	165
Shrimp	YES	100	Grams	1.5	0.4	0.4	0.7	+	0.54	0.03	1	0	20.5	105	180	2	152	1.1	0	0	0	2.6	0.1	3	1.2	0.3	80.9	0	52	2.4	37	205	185	148	1.1	0.3	0.1	38	0		0	Grams	0	0	0	0	0
Oysters canned	YES	1	Can (65 grams)	10	2	5.5	2.5	60	0.53	0.053595	5	0	11	150	327	5.4	0	0.92	0.1	0.163	0.18	1.352	0.103	10	20.79	0	0	0	20	3.6	59	151	60	120	98.86	4.849	0	38.9	0	1	1	Can (65 grams)	10	5	0	11	150
Avo oil	YES	1	Tbsp	14	2.1	9.8	2.1	+	0.14	1.8	0	0	0	125	0	0	0	0	0	0	0	0	0	0	0	0	0	0	0	0	0	0	0	0	0	0	0	0	0	2	2	Tbsp	28	0	0	0	250
EVOO	YES	1	Tbsp	14	1.9	10.7	1.4	+	0.14	1.4	0	0	0	125	0	0	0	2	8	0	0	0	0	0	0	0	0	0	0	0	0	0	0	0	0	0	0	0	0	7.5	7.5	Tbsp	105	0	0	0	937.5
Fennel	YES	100	Grams	0.5	0	0	0.5	+	0	0	4	3	1	30	134	12	0	0	0	0	0	0.6	0	27	0	0.2	0	0	49	0.7	17	50	414	52	0.2	0.1	0.2	0.7	0	1	100	Grams	0.5	4	3	1	30
Bok choy	YES	100	Grams	0.2	0	0.1	0.1	+	0.055	0.042	1.2	1	1.5	13	4468	45	0	0.1	45.5	0	0.1	0.5	0.2	66	0	0.1	6.4	0.3	105	0.8	19	37	252	65	0.2	0	0.2	0.5	0		0	Grams	0	0	0	0	0
Macademia	YES	10	Nuts	22	3.5	17.5	1	+	0	0.25	1.5	2	2	200	0	0.3	0	0.2	0	0.3	0	0.7	0.1	3.1	0	0.2	0	0	24	1	36.7	53.1	104	1.4	0.4	0.2	1.2	1	0	1	10	Nuts	22	1.5	2	2	200
Roquefort	YES	100	Grams	30.5	19.5	10	1.5	+	0.7	0.6	2	0	21.5	370	1047	0	0	0	0	0	0.6	0.7	0.1	49	0.6	1.7	0	0	662	0.6	30	392	91	1809	2.1	0	0	14.5	0	0.75	75	Grams	22.875	1.5	0	16.125	277.5
																																								Meal Totals, Grams			200.125	16	5	72.375	2137.5
																																								Meal Totals, % Calories			0.83462	0.0299415	--	0.135439	--
LUNCH
FOOD (Type In Choice Below)	This Item is In Your Library	Serving Size		Fat (grams)	Saturated	Monounsaturated	Polyunsaturated	(saturation math)/Chol	Omega-3	Omega-6	Net Carbs (grams)	Fiber (grams)	Protein (grams)	Calories	Vitamin A (IU)	Vitamin C (mg)	Vitamin D (IU)	Vitamin E (mg)	Vitamin K (ug)	Thiamin (mg)	Riboflavin (mg)	Niacin (mg)	Vitamin B6 (mg)	Folate (ug)	Vitamin B12 (ug)	Pantothenic Acid (mg)	Choline (mg)	Betaine (mg)	Calcium (mg)	Iron (mg)	Magnesium (mg)	Phosphorus (mg)	Potassium (mg)	Sodium (mg)	Zinc (mg)	Copper (mg)	Manganese (mg)	Selenium (ug)	Fluoride (ug)	How Many Servings	Total Quantity		Fat (grams)	Net Carbs (grams)	Fiber (grams)	Protein (grams)	Calories
Salmon	YES	100	Grams	9	1	6	2	+	1.13	0.08	0	0	23	170	192	0	0	1.3	0.3	0.3	0.3	8	0.3	11	7.8	1.1	0	3.7	7	0.5	27	240	360	60	0.5	0.1	0	29.9	0	1	100	Grams	9	0	0	23	170	Day Totals, grams
Avocado small	YES	1	Small	24	3.2	18	2.8	+	0.25	3	3	10	3	240	219.75	15.075	0	3.15	31.65	0.075	0.225	2.625	0.375	122.25	0	2.1	21.375	1.05	18.075	0.825	43.725	78.75	731.25	10.575	0.975	0.3	0.225	0.6	10.575	1	1	Small	24	3	10	3	240
Scallops	YES	1	Scallop (1 oz ea.)	0.125	0.025	0.025	0.125	+	0.111	0.002	1	0	3.5	20	28	0	0	0.4	0.1	0	0	0.4	0	2.4	0.4	0	22.7	0	32.2	0.1	15.4	94.6	133	74.2	0.8	0.1	0	7.8	0		0	Scallop (1 oz ea.)	0	0	0	0	0
Liver	YES	100	Grams	5	2	1.5	1.5	+	0	0.5	4	0	25	165	11077	17.9	0	0.7	0	0.3	1.8	9.7	0.9	588	16.6	6.2	194	16.9	8	9	19	297	230	71	2.7	0.5	0.3	54.6	0		0	Grams	0	0	0	0	0	Day Totals, % Calories
Shrimp	YES	100	Grams	1.5	0.4	0.4	0.7	+	0.54	0.03	1	0	20.5	105	180	2	152	1.1	0	0	0	2.6	0.1	3	1.2	0.3	80.9	0	52	2.4	37	205	185	148	1.1	0.3	0.1	38	0	0.75	75	Grams	1.125	0.75	0	15.375	78.75
Oysters canned	YES	1	Can (65 grams)	10	2	5.5	2.5	60	0.53	0.053595	5	0	11	150	327	5.4	0	0.92	0.1	0.163	0.18	1.352	0.103	10	20.79	0	0	0	20	3.6	59	151	60	120	98.86	4.849	0	38.9	0		0	Can (65 grams)	0	0	0	0	0
Avo oil	YES	1	Tbsp	14	2.1	9.8	2.1	+	0.14	1.8	0	0	0	125	0	0	0	0	0	0	0	0	0	0	0	0	0	0	0	0	0	0	0	0	0	0	0	0	0	1.5	1.5	Tbsp	21	0	0	0	187.5	FAT PROFILE:
EVOO	YES	1	Tbsp	14	1.9	10.7	1.4	+	0.14	1.4	0	0	0	125	0	0	0	2	8	0	0	0	0	0	0	0	0	0	0	0	0	0	0	0	0	0	0	0	0	4	4	Tbsp	56	0	0	0	500
Fennel	YES	100	Grams	0.5	0	0	0.5	+	0	0	4	3	1	30	134	12	0	0	0	0	0	0.6	0	27	0	0.2	0	0	49	0.7	17	50	414	52	0.2	0.1	0.2	0.7	0	1	100	Grams	0.5	4	3	1	30
Bok choy	YES	100	Grams	0.2	0	0.1	0.1	+	0.055	0.042	1.2	1	1.5	13	4468	45	0	0.1	45.5	0	0.1	0.5	0.2	66	0	0.1	6.4	0.3	105	0.8	19	37	252	65	0.2	0	0.2	0.5	0	1.5	150	Grams	0.3	1.8	1.5	2.25	19.5
Macademia	YES	10	Nuts	22	3.5	17.5	1	+	0	0.25	1.5	2	2	200	0	0.3	0	0.2	0	0.3	0	0.7	0.1	3.1	0	0.2	0	0	24	1	36.7	53.1	104	1.4	0.4	0.2	1.2	1	0		0	Nuts	0	0	0	0	0	Grams
Evolved	YES	2.3	Ounce (28 g)	34.5	20	13.2	1	+	0	0	6.9	11.5	6.9	350	0	0	55.2	0	0.6555	0	0	0.561857	0	8.42786	0	0.0936429	3.18386	0	46	6.9	93.6429	138.591	506	0	1.87286	1.03007	1.03007	3.74571	0	0.33	0.759	Ounce (28 g)	11.385	2.277	3.795	2.277	115.5
																																								Meal Totals, Grams			123.31	11.827	18.295	46.902	1341.25
																																								Meal Totals, % Calories			0.824853	0.0352716	--	0.139875	--	%
DINNER
FOOD (Type In Choice Below)	This Item is In Your Library	Serving Size		Fat (grams)	Saturated	Monounsaturated	Polyunsaturated	(saturation math)/Chol	Omega-3	Omega-6	Net Carbs (grams)	Fiber (grams)	Protein (grams)	Calories	Vitamin A (IU)	Vitamin C (mg)	Vitamin D (IU)	Vitamin E (mg)	Vitamin K (ug)	Thiamin (mg)	Riboflavin (mg)	Niacin (mg)	Vitamin B6 (mg)	Folate (ug)	Vitamin B12 (ug)	Pantothenic Acid (mg)	Choline (mg)	Betaine (mg)	Calcium (mg)	Iron (mg)	Magnesium (mg)	Phosphorus (mg)	Potassium (mg)	Sodium (mg)	Zinc (mg)	Copper (mg)	Manganese (mg)	Selenium (ug)	Fluoride (ug)	How Many Servings	Total Quantity		Fat (grams)	Net Carbs (grams)	Fiber (grams)	Protein (grams)	Calories
	EPMTY			0	0	0	0	0	0	0	0	0	0	0	0	0	0	0	0	0	0	0	0	0	0	0	0	0	0	0	0	0	0	0	0	0	0	0	0				0	0	0	0	0	FAT PROFILE:
	EPMTY			0	0	0	0	0	0	0	0	0	0	0	0	0	0	0	0	0	0	0	0	0	0	0	0	0	0	0	0	0	0	0	0	0	0	0	0				0	0	0	0	0
	EPMTY			0	0	0	0	0	0	0	0	0	0	0	0	0	0	0	0	0	0	0	0	0	0	0	0	0	0	0	0	0	0	0	0	0	0	0	0				0	0	0	0	0
	EPMTY			0	0	0	0	0	0	0	0	0	0	0	0	0	0	0	0	0	0	0	0	0	0	0	0	0	0	0	0	0	0	0	0	0	0	0	0				0	0	0	0	0
	EPMTY			0	0	0	0	0	0	0	0	0	0	0	0	0	0	0	0	0	0	0	0	0	0	0	0	0	0	0	0	0	0	0	0	0	0	0	0				0	0	0	0	0	Grams
	EPMTY			0	0	0	0	0	0	0	0	0	0	0	0	0	0	0	0	0	0	0	0	0	0	0	0	0	0	0	0	0	0	0	0	0	0	0	0				0	0	0	0	0
	EPMTY			0	0	0	0	0	0	0	0	0	0	0	0	0	0	0	0	0	0	0	0	0	0	0	0	0	0	0	0	0	0	0	0	0	0	0	0				0	0	0	0	0
	EPMTY			0	0	0	0	0	0	0	0	0	0	0	0	0	0	0	0	0	0	0	0	0	0	0	0	0	0	0	0	0	0	0	0	0	0	0	0				0	0	0	0	0	6/3 Ratio
	EPMTY			0	0	0	0	0	0	0	0	0	0	0	0	0	0	0	0	0	0	0	0	0	0	0	0	0	0	0	0	0	0	0	0	0	0	0	0				0	0	0	0	0
	EPMTY			0	0	0	0	0	0	0	0	0	0	0	0	0	0	0	0	0	0	0	0	0	0	0	0	0	0	0	0	0	0	0	0	0	0	0	0				0	0	0	0	0
	EPMTY			0	0	0	0	0	0	0	0	0	0	0	0	0	0	0	0	0	0	0	0	0	0	0	0	0	0	0	0	0	0	0	0	0	0	0	0				0	0	0	0	0	MICRONUTRIENT PROFILE
	EPMTY			0	0	0	0	0	0	0	0	0	0	0	0	0	0	0	0	0	0	0	0	0	0	0	0	0	0	0	0	0	0	0	0	0	0	0	0				0	0	0	0	0
																																								Meal Totals, Grams			0	0	0	0	0
																																								Meal Totals, % Calories			#DIV/0!	#DIV/0!	--	#DIV/0!	--
SNACKS																																																	Vitamin A (IU)
FOOD (Type In Choice Below)	This Item is In Your Library	Serving Size		Fat (grams)	Saturated	Monounsaturated	Polyunsaturated	(saturation math)/Chol	Omega-3	Omega-6	Net Carbs (grams)	Fiber (grams)	Protein (grams)	Calories	Vitamin A (IU)	Vitamin C (mg)	Vitamin D (IU)	Vitamin E (mg)	Vitamin K (ug)	Thiamin (mg)	Riboflavin (mg)	Niacin (mg)	Vitamin B6 (mg)	Folate (ug)	Vitamin B12 (ug)	Pantothenic Acid (mg)	Choline (mg)	Betaine (mg)	Calcium (mg)	Iron (mg)	Magnesium (mg)	Phosphorus (mg)	Potassium (mg)	Sodium (mg)	Zinc (mg)	Copper (mg)	Manganese (mg)	Selenium (ug)	Fluoride (ug)	How Many Servings	Total Quantity		Fat (grams)	Net Carbs (grams)	Fiber (grams)	Protein (grams)	Calories
Vit A	YES	1	Pill	0	0	0	0	+	0	0	0	0	0	0	10000	0	0	0	0	0	0	0	0	0	0	0	0	0	0	0	0	0	0	0	0	0	0	0	0		0	Pill	0	0	0	0	0	Absolute	19850
Vit C	YES	1	Pill	0	0	0	0	+	0	0	0	0	0	0	0	1000	0	0	0	0	0	0	0	0	0	0	0	0	0	0	0	0	0	0	0	0	0	0	0		0	Pill	0	0	0	0	0
Vit D	YES	1	Pill	0	0	0	0	+	0	0	0	0	0	0	0	0	2500	0	0	0	0	0	0	0	0	0	0	0	0	0	0	0	0	0	0	0	0	0	0	2	2	Pill	0	0	0	0	0	% Goal	3.97
Vit K	YES	1	Pill	0	0	0	0	+	0	0	0	0	0	0	0	0	0	0	180	0	0	0	0	0	0	0	0	0	0	0	0	0	0	0	0	0	0	0	0	2	2	Pill	0	0	0	0	0
Calcium	YES	1	Pill	0	0	0	0	+	0	0	0	0	0	0	0	0	333.333	0	26.6667	0	0	0	0	0	0	0	0	0	266.667	0	20	0	0	0	0	0	0	0	0	1	1	Pill	0	0	0	0	0		Vitamin B6 (mg)
Choline	YES	1	Pill	0	0	0	0	+	0	0	0	0	0	0	0	0	0	0	0	0	0	0	0	0	0	0	125	0	0	0	0	0	0	0	0	0	0	0	0		0	Pill	0	0	0	0	0
LoSalt	YES	1	tsp	0	0	0	0	+	0	0	0	0	0	0	0	0	0	0	0	0	0	0	0	0	0	0	0	0	0	0	0	0	1800	680	0	0	0	0	0	1.5	1.5	tsp	0	0	0	0	0	Absolute	2.453
Mag AA	YES	1	Pill	0	0	0	0	+	0	0	0	0	0	0	0	0	0	0	0	0	0	0	0	0	0	0	0	0	0	0	200	0	0	0	0	0	0	0	0	5	5	Pill	0	0	0	0	0
Mag Cit	YES	1	Pill	0	0	0	0	+	0	0	0	0	0	0	0	0	0	0	0	0	0	0	0	0	0	0	0	0	0	0	133.3	0	0	0	0	0	0	0	0		0	Pill	0	0	0	0	0	% Goal	1.88692
OmegaKrill	YES	1	Pill	1	0	0	1	+	0.78	0	0	0	0	10	0	0	0	0	0	0	0	0	0	0	0	0	0	0	0	0	0	0	0	0	0	0	0	0	0	3	3	Pill	3	0	0	0	30
Multi	YES	1	Pill	0	0	0	0	+	0	0	0	0	0	0	4875	27.5	1600	24	45	2.1	5.1	6	15.7	900	10	7	0	0	26	3	13	0	0	0	10	0	1	100	0		0	Pill	0	0	0	0	0		Magnesium (mg)
Salt	YES	1	tsp	0	0	0	0	+	0	0	0	0	0	0	0	0	0	0	0	0	0	0	0	0	0	0	0	0	0	0	0	0	0	2325	0	0	0	0	0	0.5	0.5	tsp	0	0	0	0	0
																																								Meal Totals, Grams			3	0	0	0	30	Absolute	1369.33
																																								Meal Totals, % Calories			1	0	--	0	--
PLEASE ONLY MODIFY CELLS WITHIN THE RED BORDERS																																																% Goal	1.71166
																																																	Flouride (ug)
																																																Absolute	10.575
																																																% Goal	2.64375
Exercise (hr)	1.75
[truncated: 7 more columns]

## Sheet: DAY3
BREAKFAST																																																FOR THE MICRONUTRIENT PROFILE: THE MORE RED A CELL APPEARS, THE FURTHER YOU ARE FROM REACHING YOUR SPECIFIED GOAL
FOOD (Type In Choice Below)	This Item is In Your Library	Serving Size		Fat (grams)	Saturated	Monounsaturated	Polyunsaturated	(saturation math)/Chol	Omega-3	Omega-6	Net Carbs (grams)	Fiber (grams)	Protein (grams)	Calories	Vitamin A (IU)	Vitamin C (mg)	Vitamin D (IU)	Vitamin E (mg)	Vitamin K (ug)	Thiamin (mg)	Riboflavin (mg)	Niacin (mg)	Vitamin B6 (mg)	Folate (ug)	Vitamin B12 (ug)	Pantothenic Acid (mg)	Choline (mg)	Betaine (mg)	Calcium (mg)	Iron (mg)	Magnesium (mg)	Phosphorus (mg)	Potassium (mg)	Sodium (mg)	Zinc (mg)	Copper (mg)	Manganese (mg)	Selenium (ug)	Fluoride (ug)	How Many Servings	Total Quantity		Fat (grams)	Net Carbs (grams)	Fiber (grams)	Protein (grams)	Calories
Salmon	YES	100	Grams	9	1	6	2	+	1.13	0.08	0	0	23	170	192	0	0	1.3	0.3	0.3	0.3	8	0.3	11	7.8	1.1	0	3.7	7	0.5	27	240	360	60	0.5	0.1	0	29.9	0		0	Grams	0	0	0	0	0
Egg	YES	1	Large	6	1.5	4	0.5	207	0.33	0.4	0	0	7	85	244	0	17.5	0.5	0.1	0	0.2	0	0.1	23.5	0.6	0.7	126	0.3	26.5	0.9	6	95.5	67	70	0.6	0.1	0	15.8	0.5		0	Large	0	0	0	0	0
Scallops	YES	1	Scallop (1 oz ea.)	0.125	0.025	0.025	0.125	+	0.111	0.002	1	0	3.5	20	28	0	0	0.4	0.1	0	0	0.4	0	2.4	0.4	0	22.7	0	32.2	0.1	15.4	94.6	133	74.2	0.8	0.1	0	7.8	0		0	Scallop (1 oz ea.)	0	0	0	0	0
Liver	YES	100	Grams	5	2	1.5	1.5	+	0	0.5	4	0	25	165	11077	17.9	0	0.7	0	0.3	1.8	9.7	0.9	588	16.6	6.2	194	16.9	8	9	19	297	230	71	2.7	0.5	0.3	54.6	0	1.75	175	Grams	8.75	7	0	43.75	288.75
Shrimp	YES	100	Grams	1.5	0.4	0.4	0.7	+	0.54	0.03	1	0	20.5	105	180	2	152	1.1	0	0	0	2.6	0.1	3	1.2	0.3	80.9	0	52	2.4	37	205	185	148	1.1	0.3	0.1	38	0		0	Grams	0	0	0	0	0
Oysters canned	YES	1	Can (65 grams)	10	2	5.5	2.5	60	0.53	0.053595	5	0	11	150	327	5.4	0	0.92	0.1	0.163	0.18	1.352	0.103	10	20.79	0	0	0	20	3.6	59	151	60	120	98.86	4.849	0	38.9	0	1	1	Can (65 grams)	10	5	0	11	150
Avo oil	YES	1	Tbsp	14	2.1	9.8	2.1	+	0.14	1.8	0	0	0	125	0	0	0	0	0	0	0	0	0	0	0	0	0	0	0	0	0	0	0	0	0	0	0	0	0	2	2	Tbsp	28	0	0	0	250
EVOO	YES	1	Tbsp	14	1.9	10.7	1.4	+	0.14	1.4	0	0	0	125	0	0	0	2	8	0	0	0	0	0	0	0	0	0	0	0	0	0	0	0	0	0	0	0	0	6	6	Tbsp	84	0	0	0	750
Fennel	YES	100	Grams	0.5	0	0	0.5	+	0	0	4	3	1	30	134	12	0	0	0	0	0	0.6	0	27	0	0.2	0	0	49	0.7	17	50	414	52	0.2	0.1	0.2	0.7	0	1	100	Grams	0.5	4	3	1	30
Bok choy	YES	100	Grams	0.2	0	0.1	0.1	+	0.055	0.042	1.2	1	1.5	13	4468	45	0	0.1	45.5	0	0.1	0.5	0.2	66	0	0.1	6.4	0.3	105	0.8	19	37	252	65	0.2	0	0.2	0.5	0	1	100	Grams	0.2	1.2	1	1.5	13
Pecans	YES	20	Halves	21	2	12	7	+	0.276	5.8	1.5	2.5	3	200	15.8	0.3	0	0.4	1	0.2	0	0.3	0.1	6.2	0	0.2	11.4	0.2	19.8	0.7	34.2	78.2	116	0	1.3	0.3	1.3	1.1	2.8	1	20	Halves	21	1.5	2.5	3	200
Macademia	YES	10	Nuts	22	3.5	17.5	1	+	0	0.25	1.5	2	2	200	0	0.3	0	0.2	0	0.3	0	0.7	0.1	3.1	0	0.2	0	0	24	1	36.7	53.1	104	1.4	0.4	0.2	1.2	1	0	1	10	Nuts	22	1.5	2	2	200
																																								Meal Totals, Grams			174.45	20.2	8.5	62.25	1881.75
																																								Meal Totals, % Calories			0.824738	0.0429388	--	0.132324	--
LUNCH
FOOD (Type In Choice Below)	This Item is In Your Library	Serving Size		Fat (grams)	Saturated	Monounsaturated	Polyunsaturated	(saturation math)/Chol	Omega-3	Omega-6	Net Carbs (grams)	Fiber (grams)	Protein (grams)	Calories	Vitamin A (IU)	Vitamin C (mg)	Vitamin D (IU)	Vitamin E (mg)	Vitamin K (ug)	Thiamin (mg)	Riboflavin (mg)	Niacin (mg)	Vitamin B6 (mg)	Folate (ug)	Vitamin B12 (ug)	Pantothenic Acid (mg)	Choline (mg)	Betaine (mg)	Calcium (mg)	Iron (mg)	Magnesium (mg)	Phosphorus (mg)	Potassium (mg)	Sodium (mg)	Zinc (mg)	Copper (mg)	Manganese (mg)	Selenium (ug)	Fluoride (ug)	How Many Servings	Total Quantity		Fat (grams)	Net Carbs (grams)	Fiber (grams)	Protein (grams)	Calories
Egg	YES	1	Large	6	1.5	4	0.5	207	0.33	0.4	0	0	7	85	244	0	17.5	0.5	0.1	0	0.2	0	0.1	23.5	0.6	0.7	126	0.3	26.5	0.9	6	95.5	67	70	0.6	0.1	0	15.8	0.5	3	3	Large	18	0	0	21	255	Day Totals, grams
Salmon	YES	100	Grams	9	1	6	2	+	1.13	0.08	0	0	23	170	192	0	0	1.3	0.3	0.3	0.3	8	0.3	11	7.8	1.1	0	3.7	7	0.5	27	240	360	60	0.5	0.1	0	29.9	0	1	100	Grams	9	0	0	23	170
Avo oil	YES	1	Tbsp	14	2.1	9.8	2.1	+	0.14	1.8	0	0	0	125	0	0	0	0	0	0	0	0	0	0	0	0	0	0	0	0	0	0	0	0	0	0	0	0	0	2	2	Tbsp	28	0	0	0	250
Spinach	YES	100	Grams	0.4	0.1	0.1	0.2	+	0.138	0.026	1.4	2.2	2.9	23	9376	28.1	0	2	483	0.1	0.2	0.7	0.2	194	0	0.1	18	550	99	2.7	79	49	558	7.9	0.5	0.1	0.9	1	0	1.5	150	Grams	0.6	2.1	3.3	4.35	34.5	Day Totals, % Calories
EVOO	YES	1	Tbsp	14	1.9	10.7	1.4	+	0.14	1.4	0	0	0	125	0	0	0	2	8	0	0	0	0	0	0	0	0	0	0	0	0	0	0	0	0	0	0	0	0	4	4	Tbsp	56	0	0	0	500
Macademia milk	YES	1	Cup	5.6	0.96	4.52	0.1056	+	0.016	0.096	0	0	1	50	733	0	148	0.4	0	0	0	0	0	0	0	0	0	0	460	0.2	0	0	10	105	0	0	0	0	0	1	1	Cup	5.6	0	0	1	50
Hazelnut oil	YES	1	Tbsp	14	1.2	11.5	1.3	+	0.02	2	0	0	0	125	0	0	0	6.4	0	0	0	0	0	0	0	0	0	0	0	0	0	0	0	0	0	0	0	0	0	2	2	Tbsp	28	0	0	0	250	FAT PROFILE:
	EPMTY			0	0	0	0	0	0	0	0	0	0	0	0	0	0	0	0	0	0	0	0	0	0	0	0	0	0	0	0	0	0	0	0	0	0	0	0				0	0	0	0	0
	EPMTY			0	0	0	0	0	0	0	0	0	0	0	0	0	0	0	0	0	0	0	0	0	0	0	0	0	0	0	0	0	0	0	0	0	0	0	0				0	0	0	0	0
	EPMTY			0	0	0	0	0	0	0	0	0	0	0	0	0	0	0	0	0	0	0	0	0	0	0	0	0	0	0	0	0	0	0	0	0	0	0	0				0	0	0	0	0
	EPMTY			0	0	0	0	0	0	0	0	0	0	0	0	0	0	0	0	0	0	0	0	0	0	0	0	0	0	0	0	0	0	0	0	0	0	0	0				0	0	0	0	0	Grams
	EPMTY			0	0	0	0	0	0	0	0	0	0	0	0	0	0	0	0	0	0	0	0	0	0	0	0	0	0	0	0	0	0	0	0	0	0	0	0				0	0	0	0	0
																																								Meal Totals, Grams			145.2	2.1	3.3	49.35	1509.5
																																								Meal Totals, % Calories			0.863663	0.00556476	--	0.130772	--	%
DINNER
FOOD (Type In Choice Below)	This Item is In Your Library	Serving Size		Fat (grams)	Saturated	Monounsaturated	Polyunsaturated	(saturation math)/Chol	Omega-3	Omega-6	Net Carbs (grams)	Fiber (grams)	Protein (grams)	Calories	Vitamin A (IU)	Vitamin C (mg)	Vitamin D (IU)	Vitamin E (mg)	Vitamin K (ug)	Thiamin (mg)	Riboflavin (mg)	Niacin (mg)	Vitamin B6 (mg)	Folate (ug)	Vitamin B12 (ug)	Pantothenic Acid (mg)	Choline (mg)	Betaine (mg)	Calcium (mg)	Iron (mg)	Magnesium (mg)	Phosphorus (mg)	Potassium (mg)	Sodium (mg)	Zinc (mg)	Copper (mg)	Manganese (mg)	Selenium (ug)	Fluoride (ug)	How Many Servings	Total Quantity		Fat (grams)	Net Carbs (grams)	Fiber (grams)	Protein (grams)	Calories
	EPMTY			0	0	0	0	0	0	0	0	0	0	0	0	0	0	0	0	0	0	0	0	0	0	0	0	0	0	0	0	0	0	0	0	0	0	0	0				0	0	0	0	0	FAT PROFILE:
	EPMTY			0	0	0	0	0	0	0	0	0	0	0	0	0	0	0	0	0	0	0	0	0	0	0	0	0	0	0	0	0	0	0	0	0	0	0	0				0	0	0	0	0
	EPMTY			0	0	0	0	0	0	0	0	0	0	0	0	0	0	0	0	0	0	0	0	0	0	0	0	0	0	0	0	0	0	0	0	0	0	0	0				0	0	0	0	0
	EPMTY			0	0	0	0	0	0	0	0	0	0	0	0	0	0	0	0	0	0	0	0	0	0	0	0	0	0	0	0	0	0	0	0	0	0	0	0				0	0	0	0	0
	EPMTY			0	0	0	0	0	0	0	0	0	0	0	0	0	0	0	0	0	0	0	0	0	0	0	0	0	0	0	0	0	0	0	0	0	0	0	0				0	0	0	0	0	Grams
	EPMTY			0	0	0	0	0	0	0	0	0	0	0	0	0	0	0	0	0	0	0	0	0	0	0	0	0	0	0	0	0	0	0	0	0	0	0	0				0	0	0	0	0
	EPMTY			0	0	0	0	0	0	0	0	0	0	0	0	0	0	0	0	0	0	0	0	0	0	0	0	0	0	0	0	0	0	0	0	0	0	0	0				0	0	0	0	0
	EPMTY			0	0	0	0	0	0	0	0	0	0	0	0	0	0	0	0	0	0	0	0	0	0	0	0	0	0	0	0	0	0	0	0	0	0	0	0				0	0	0	0	0	6/3 Ratio
	EPMTY			0	0	0	0	0	0	0	0	0	0	0	0	0	0	0	0	0	0	0	0	0	0	0	0	0	0	0	0	0	0	0	0	0	0	0	0				0	0	0	0	0
	EPMTY			0	0	0	0	0	0	0	0	0	0	0	0	0	0	0	0	0	0	0	0	0	0	0	0	0	0	0	0	0	0	0	0	0	0	0	0				0	0	0	0	0
	EPMTY			0	0	0	0	0	0	0	0	0	0	0	0	0	0	0	0	0	0	0	0	0	0	0	0	0	0	0	0	0	0	0	0	0	0	0	0				0	0	0	0	0	MICRONUTRIENT PROFILE
	EPMTY			0	0	0	0	0	0	0	0	0	0	0	0	0	0	0	0	0	0	0	0	0	0	0	0	0	0	0	0	0	0	0	0	0	0	0	0				0	0	0	0	0
																																								Meal Totals, Grams			0	0	0	0	0
																																								Meal Totals, % Calories			#DIV/0!	#DIV/0!	--	#DIV/0!	--
SNACKS																																																	Vitamin A (IU)
FOOD (Type In Choice Below)	This Item is In Your Library	Serving Size		Fat (grams)	Saturated	Monounsaturated	Polyunsaturated	(saturation math)/Chol	Omega-3	Omega-6	Net Carbs (grams)	Fiber (grams)	Protein (grams)	Calories	Vitamin A (IU)	Vitamin C (mg)	Vitamin D (IU)	Vitamin E (mg)	Vitamin K (ug)	Thiamin (mg)	Riboflavin (mg)	Niacin (mg)	Vitamin B6 (mg)	Folate (ug)	Vitamin B12 (ug)	Pantothenic Acid (mg)	Choline (mg)	Betaine (mg)	Calcium (mg)	Iron (mg)	Magnesium (mg)	Phosphorus (mg)	Potassium (mg)	Sodium (mg)	Zinc (mg)	Copper (mg)	Manganese (mg)	Selenium (ug)	Fluoride (ug)	How Many Servings	Total Quantity		Fat (grams)	Net Carbs (grams)	Fiber (grams)	Protein (grams)	Calories
Vit A	YES	1	Pill	0	0	0	0	+	0	0	0	0	0	0	10000	0	0	0	0	0	0	0	0	0	0	0	0	0	0	0	0	0	0	0	0	0	0	0	0		0	Pill	0	0	0	0	0	Absolute	40050.6
Vit C	YES	1	Pill	0	0	0	0	+	0	0	0	0	0	0	0	1000	0	0	0	0	0	0	0	0	0	0	0	0	0	0	0	0	0	0	0	0	0	0	0		0	Pill	0	0	0	0	0
Vit D	YES	1	Pill	0	0	0	0	+	0	0	0	0	0	0	0	0	2500	0	0	0	0	0	0	0	0	0	0	0	0	0	0	0	0	0	0	0	0	0	0	2	2	Pill	0	0	0	0	0	% Goal	8.01011
Vit K	YES	1	Pill	0	0	0	0	+	0	0	0	0	0	0	0	0	0	0	180	0	0	0	0	0	0	0	0	0	0	0	0	0	0	0	0	0	0	0	0	2	2	Pill	0	0	0	0	0
Calcium	YES	1	Pill	0	0	0	0	+	0	0	0	0	0	0	0	0	333.333	0	26.6667	0	0	0	0	0	0	0	0	0	266.667	0	20	0	0	0	0	0	0	0	0	1	1	Pill	0	0	0	0	0		Vitamin B6 (mg)
Choline	YES	1	Pill	0	0	0	0	+	0	0	0	0	0	0	0	0	0	0	0	0	0	0	0	0	0	0	125	0	0	0	0	0	0	0	0	0	0	0	0		0	Pill	0	0	0	0	0
LoSalt	YES	1	tsp	0	0	0	0	+	0	0	0	0	0	0	0	0	0	0	0	0	0	0	0	0	0	0	0	0	0	0	0	0	1800	680	0	0	0	0	0	1.5	1.5	tsp	0	0	0	0	0	Absolute	2.978
Mag AA	YES	1	Pill	0	0	0	0	+	0	0	0	0	0	0	0	0	0	0	0	0	0	0	0	0	0	0	0	0	0	0	200	0	0	0	0	0	0	0	0	5	5	Pill	0	0	0	0	0
Mag Cit	YES	1	Pill	0	0	0	0	+	0	0	0	0	0	0	0	0	0	0	0	0	0	0	0	0	0	0	0	0	0	0	133.3	0	0	0	0	0	0	0	0		0	Pill	0	0	0	0	0	% Goal	2.29077
OmegaKrill	YES	1	Pill	1	0	0	1	+	0.78	0	0	0	0	10	0	0	0	0	0	0	0	0	0	0	0	0	0	0	0	0	0	0	0	0	0	0	0	0	0	3	3	Pill	3	0	0	0	30
Multi	YES	1	Pill	0	0	0	0	+	0	0	0	0	0	0	4875	27.5	1600	24	45	2.1	5.1	6	15.7	900	10	7	0	0	26	3	13	0	0	0	10	0	1	100	0		0	Pill	0	0	0	0	0		Magnesium (mg)
Salt	YES	1	tsp	0	0	0	0	+	0	0	0	0	0	0	0	0	0	0	0	0	0	0	0	0	0	0	0	0	0	0	0	0	0	2325	0	0	0	0	0	0.5	0.5	tsp	0	0	0	0	0
																																								Meal Totals, Grams			3	0	0	0	30	Absolute	1382.65
																																								Meal Totals, % Calories			1	0	--	0	--
PLEASE ONLY MODIFY CELLS WITHIN THE RED BORDERS																																																% Goal	1.72831
																																																	Flouride (ug)
																																																Absolute	4.3
																																																% Goal	1.075
Exercise (hr)	1.75
[truncated: 7 more columns]

## Sheet: DAY4
BREAKFAST																																																FOR THE MICRONUTRIENT PROFILE: THE MORE RED A CELL APPEARS, THE FURTHER YOU ARE FROM REACHING YOUR SPECIFIED GOAL
FOOD (Type In Choice Below)	This Item is In Your Library	Serving Size		Fat (grams)	Saturated	Monounsaturated	Polyunsaturated	(saturation math)/Chol	Omega-3	Omega-6	Net Carbs (grams)	Fiber (grams)	Protein (grams)	Calories	Vitamin A (IU)	Vitamin C (mg)	Vitamin D (IU)	Vitamin E (mg)	Vitamin K (ug)	Thiamin (mg)	Riboflavin (mg)	Niacin (mg)	Vitamin B6 (mg)	Folate (ug)	Vitamin B12 (ug)	Pantothenic Acid (mg)	Choline (mg)	Betaine (mg)	Calcium (mg)	Iron (mg)	Magnesium (mg)	Phosphorus (mg)	Potassium (mg)	Sodium (mg)	Zinc (mg)	Copper (mg)	Manganese (mg)	Selenium (ug)	Fluoride (ug)	How Many Servings	Total Quantity		Fat (grams)	Net Carbs (grams)	Fiber (grams)	Protein (grams)	Calories
Salmon	YES	100	Grams	9	1	6	2	+	1.13	0.08	0	0	23	170	192	0	0	1.3	0.3	0.3	0.3	8	0.3	11	7.8	1.1	0	3.7	7	0.5	27	240	360	60	0.5	0.1	0	29.9	0	1	100	Grams	9	0	0	23	170
Egg	YES	1	Large	6	1.5	4	0.5	207	0.33	0.4	0	0	7	85	244	0	17.5	0.5	0.1	0	0.2	0	0.1	23.5	0.6	0.7	126	0.3	26.5	0.9	6	95.5	67	70	0.6	0.1	0	15.8	0.5	2	2	Large	12	0	0	14	170
Scallops	YES	1	Scallop (1 oz ea.)	0.125	0.025	0.025	0.125	+	0.111	0.002	1	0	3.5	20	28	0	0	0.4	0.1	0	0	0.4	0	2.4	0.4	0	22.7	0	32.2	0.1	15.4	94.6	133	74.2	0.8	0.1	0	7.8	0	4	4	Scallop (1 oz ea.)	0.5	4	0	14	80
Liver	YES	100	Grams	5	2	1.5	1.5	+	0	0.5	4	0	25	165	11077	17.9	0	0.7	0	0.3	1.8	9.7	0.9	588	16.6	6.2	194	16.9	8	9	19	297	230	71	2.7	0.5	0.3	54.6	0		0	Grams	0	0	0	0	0
Shrimp	YES	100	Grams	1.5	0.4	0.4	0.7	+	0.54	0.03	1	0	20.5	105	180	2	152	1.1	0	0	0	2.6	0.1	3	1.2	0.3	80.9	0	52	2.4	37	205	185	148	1.1	0.3	0.1	38	0		0	Grams	0	0	0	0	0
Oysters canned	YES	1	Can (65 grams)	10	2	5.5	2.5	60	0.53	0.053595	5	0	11	150	327	5.4	0	0.92	0.1	0.163	0.18	1.352	0.103	10	20.79	0	0	0	20	3.6	59	151	60	120	98.86	4.849	0	38.9	0	1	1	Can (65 grams)	10	5	0	11	150
Avo oil	YES	1	Tbsp	14	2.1	9.8	2.1	+	0.14	1.8	0	0	0	125	0	0	0	0	0	0	0	0	0	0	0	0	0	0	0	0	0	0	0	0	0	0	0	0	0	1	1	Tbsp	14	0	0	0	125
EVOO	YES	1	Tbsp	14	1.9	10.7	1.4	+	0.14	1.4	0	0	0	125	0	0	0	2	8	0	0	0	0	0	0	0	0	0	0	0	0	0	0	0	0	0	0	0	0	5	5	Tbsp	70	0	0	0	625
Fennel	YES	100	Grams	0.5	0	0	0.5	+	0	0	4	3	1	30	134	12	0	0	0	0	0	0.6	0	27	0	0.2	0	0	49	0.7	17	50	414	52	0.2	0.1	0.2	0.7	0	1	100	Grams	0.5	4	3	1	30
Bok choy	YES	100	Grams	0.2	0	0.1	0.1	+	0.055	0.042	1.2	1	1.5	13	4468	45	0	0.1	45.5	0	0.1	0.5	0.2	66	0	0.1	6.4	0.3	105	0.8	19	37	252	65	0.2	0	0.2	0.5	0		0	Grams	0	0	0	0	0
Pecans	YES	20	Halves	21	2	12	7	+	0.276	5.8	1.5	2.5	3	200	15.8	0.3	0	0.4	1	0.2	0	0.3	0.1	6.2	0	0.2	11.4	0.2	19.8	0.7	34.2	78.2	116	0	1.3	0.3	1.3	1.1	2.8	1	20	Halves	21	1.5	2.5	3	200
Macademia	YES	10	Nuts	22	3.5	17.5	1	+	0	0.25	1.5	2	2	200	0	0.3	0	0.2	0	0.3	0	0.7	0.1	3.1	0	0.2	0	0	24	1	36.7	53.1	104	1.4	0.4	0.2	1.2	1	0	1	10	Nuts	22	1.5	2	2	200
																																								Meal Totals, Grams			159	16	7.5	68	1750
																																								Meal Totals, % Calories			0.808	0.0365714	--	0.155429	--
LUNCH
FOOD (Type In Choice Below)	This Item is In Your Library	Serving Size		Fat (grams)	Saturated	Monounsaturated	Polyunsaturated	(saturation math)/Chol	Omega-3	Omega-6	Net Carbs (grams)	Fiber (grams)	Protein (grams)	Calories	Vitamin A (IU)	Vitamin C (mg)	Vitamin D (IU)	Vitamin E (mg)	Vitamin K (ug)	Thiamin (mg)	Riboflavin (mg)	Niacin (mg)	Vitamin B6 (mg)	Folate (ug)	Vitamin B12 (ug)	Pantothenic Acid (mg)	Choline (mg)	Betaine (mg)	Calcium (mg)	Iron (mg)	Magnesium (mg)	Phosphorus (mg)	Potassium (mg)	Sodium (mg)	Zinc (mg)	Copper (mg)	Manganese (mg)	Selenium (ug)	Fluoride (ug)	How Many Servings	Total Quantity		Fat (grams)	Net Carbs (grams)	Fiber (grams)	Protein (grams)	Calories
Egg	YES	1	Large	6	1.5	4	0.5	207	0.33	0.4	0	0	7	85	244	0	17.5	0.5	0.1	0	0.2	0	0.1	23.5	0.6	0.7	126	0.3	26.5	0.9	6	95.5	67	70	0.6	0.1	0	15.8	0.5	3	3	Large	18	0	0	21	255	Day Totals, grams
Salmon	YES	100	Grams	9	1	6	2	+	1.13	0.08	0	0	23	170	192	0	0	1.3	0.3	0.3	0.3	8	0.3	11	7.8	1.1	0	3.7	7	0.5	27	240	360	60	0.5	0.1	0	29.9	0	1	100	Grams	9	0	0	23	170
Avo oil	YES	1	Tbsp	14	2.1	9.8	2.1	+	0.14	1.8	0	0	0	125	0	0	0	0	0	0	0	0	0	0	0	0	0	0	0	0	0	0	0	0	0	0	0	0	0	2	2	Tbsp	28	0	0	0	250
EVOO	YES	1	Tbsp	14	1.9	10.7	1.4	+	0.14	1.4	0	0	0	125	0	0	0	2	8	0	0	0	0	0	0	0	0	0	0	0	0	0	0	0	0	0	0	0	0	4	4	Tbsp	56	0	0	0	500	Day Totals, % Calories
Evolved	YES	2.3	Ounce (28 g)	34.5	20	13.2	1	+	0	0	6.9	11.5	6.9	350	0	0	55.2	0	0.6555	0	0	0.561857	0	8.42786	0	0.0936429	3.18386	0	46	6.9	93.6429	138.591	506	0	1.87286	1.03007	1.03007	3.74571	0	0.5	1.15	Ounce (28 g)	17.25	3.45	5.75	3.45	175
	EPMTY			0	0	0	0	0	0	0	0	0	0	0	0	0	0	0	0	0	0	0	0	0	0	0	0	0	0	0	0	0	0	0	0	0	0	0	0				0	0	0	0	0
	EPMTY			0	0	0	0	0	0	0	0	0	0	0	0	0	0	0	0	0	0	0	0	0	0	0	0	0	0	0	0	0	0	0	0	0	0	0	0				0	0	0	0	0	FAT PROFILE:
	EPMTY			0	0	0	0	0	0	0	0	0	0	0	0	0	0	0	0	0	0	0	0	0	0	0	0	0	0	0	0	0	0	0	0	0	0	0	0				0	0	0	0	0
	EPMTY			0	0	0	0	0	0	0	0	0	0	0	0	0	0	0	0	0	0	0	0	0	0	0	0	0	0	0	0	0	0	0	0	0	0	0	0				0	0	0	0	0
	EPMTY			0	0	0	0	0	0	0	0	0	0	0	0	0	0	0	0	0	0	0	0	0	0	0	0	0	0	0	0	0	0	0	0	0	0	0	0				0	0	0	0	0
	EPMTY			0	0	0	0	0	0	0	0	0	0	0	0	0	0	0	0	0	0	0	0	0	0	0	0	0	0	0	0	0	0	0	0	0	0	0	0				0	0	0	0	0	Grams
	EPMTY			0	0	0	0	0	0	0	0	0	0	0	0	0	0	0	0	0	0	0	0	0	0	0	0	0	0	0	0	0	0	0	0	0	0	0	0				0	0	0	0	0
																																								Meal Totals, Grams			128.25	3.45	5.75	47.45	1350
																																								Meal Totals, % Calories			0.849185	0.0102222	--	0.140593	--	%
DINNER
FOOD (Type In Choice Below)	This Item is In Your Library	Serving Size		Fat (grams)	Saturated	Monounsaturated	Polyunsaturated	(saturation math)/Chol	Omega-3	Omega-6	Net Carbs (grams)	Fiber (grams)	Protein (grams)	Calories	Vitamin A (IU)	Vitamin C (mg)	Vitamin D (IU)	Vitamin E (mg)	Vitamin K (ug)	Thiamin (mg)	Riboflavin (mg)	Niacin (mg)	Vitamin B6 (mg)	Folate (ug)	Vitamin B12 (ug)	Pantothenic Acid (mg)	Choline (mg)	Betaine (mg)	Calcium (mg)	Iron (mg)	Magnesium (mg)	Phosphorus (mg)	Potassium (mg)	Sodium (mg)	Zinc (mg)	Copper (mg)	Manganese (mg)	Selenium (ug)	Fluoride (ug)	How Many Servings	Total Quantity		Fat (grams)	Net Carbs (grams)	Fiber (grams)	Protein (grams)	Calories
	EPMTY			0	0	0	0	0	0	0	0	0	0	0	0	0	0	0	0	0	0	0	0	0	0	0	0	0	0	0	0	0	0	0	0	0	0	0	0				0	0	0	0	0	FAT PROFILE:
	EPMTY			0	0	0	0	0	0	0	0	0	0	0	0	0	0	0	0	0	0	0	0	0	0	0	0	0	0	0	0	0	0	0	0	0	0	0	0				0	0	0	0	0
	EPMTY			0	0	0	0	0	0	0	0	0	0	0	0	0	0	0	0	0	0	0	0	0	0	0	0	0	0	0	0	0	0	0	0	0	0	0	0				0	0	0	0	0
	EPMTY			0	0	0	0	0	0	0	0	0	0	0	0	0	0	0	0	0	0	0	0	0	0	0	0	0	0	0	0	0	0	0	0	0	0	0	0				0	0	0	0	0
	EPMTY			0	0	0	0	0	0	0	0	0	0	0	0	0	0	0	0	0	0	0	0	0	0	0	0	0	0	0	0	0	0	0	0	0	0	0	0				0	0	0	0	0	Grams
	EPMTY			0	0	0	0	0	0	0	0	0	0	0	0	0	0	0	0	0	0	0	0	0	0	0	0	0	0	0	0	0	0	0	0	0	0	0	0				0	0	0	0	0
	EPMTY			0	0	0	0	0	0	0	0	0	0	0	0	0	0	0	0	0	0	0	0	0	0	0	0	0	0	0	0	0	0	0	0	0	0	0	0				0	0	0	0	0
	EPMTY			0	0	0	0	0	0	0	0	0	0	0	0	0	0	0	0	0	0	0	0	0	0	0	0	0	0	0	0	0	0	0	0	0	0	0	0				0	0	0	0	0	6/3 Ratio
	EPMTY			0	0	0	0	0	0	0	0	0	0	0	0	0	0	0	0	0	0	0	0	0	0	0	0	0	0	0	0	0	0	0	0	0	0	0	0				0	0	0	0	0
	EPMTY			0	0	0	0	0	0	0	0	0	0	0	0	0	0	0	0	0	0	0	0	0	0	0	0	0	0	0	0	0	0	0	0	0	0	0	0				0	0	0	0	0
	EPMTY			0	0	0	0	0	0	0	0	0	0	0	0	0	0	0	0	0	0	0	0	0	0	0	0	0	0	0	0	0	0	0	0	0	0	0	0				0	0	0	0	0	MICRONUTRIENT PROFILE
	EPMTY			0	0	0	0	0	0	0	0	0	0	0	0	0	0	0	0	0	0	0	0	0	0	0	0	0	0	0	0	0	0	0	0	0	0	0	0				0	0	0	0	0
																																								Meal Totals, Grams			0	0	0	0	0
																																								Meal Totals, % Calories			#DIV/0!	#DIV/0!	--	#DIV/0!	--
SNACKS																																																	Vitamin A (IU)
FOOD (Type In Choice Below)	This Item is In Your Library	Serving Size		Fat (grams)	Saturated	Monounsaturated	Polyunsaturated	(saturation math)/Chol	Omega-3	Omega-6	Net Carbs (grams)	Fiber (grams)	Protein (grams)	Calories	Vitamin A (IU)	Vitamin C (mg)	Vitamin D (IU)	Vitamin E (mg)	Vitamin K (ug)	Thiamin (mg)	Riboflavin (mg)	Niacin (mg)	Vitamin B6 (mg)	Folate (ug)	Vitamin B12 (ug)	Pantothenic Acid (mg)	Choline (mg)	Betaine (mg)	Calcium (mg)	Iron (mg)	Magnesium (mg)	Phosphorus (mg)	Potassium (mg)	Sodium (mg)	Zinc (mg)	Copper (mg)	Manganese (mg)	Selenium (ug)	Fluoride (ug)	How Many Servings	Total Quantity		Fat (grams)	Net Carbs (grams)	Fiber (grams)	Protein (grams)	Calories
Vit A	YES	1	Pill	0	0	0	0	+	0	0	0	0	0	0	10000	0	0	0	0	0	0	0	0	0	0	0	0	0	0	0	0	0	0	0	0	0	0	0	0		0	Pill	0	0	0	0	0	Absolute	2192.8
Vit C	YES	1	Pill	0	0	0	0	+	0	0	0	0	0	0	0	1000	0	0	0	0	0	0	0	0	0	0	0	0	0	0	0	0	0	0	0	0	0	0	0		0	Pill	0	0	0	0	0
Vit D	YES	1	Pill	0	0	0	0	+	0	0	0	0	0	0	0	0	2500	0	0	0	0	0	0	0	0	0	0	0	0	0	0	0	0	0	0	0	0	0	0	2	2	Pill	0	0	0	0	0	% Goal	0.43856
Vit K	YES	1	Pill	0	0	0	0	+	0	0	0	0	0	0	0	0	0	0	180	0	0	0	0	0	0	0	0	0	0	0	0	0	0	0	0	0	0	0	0	2	2	Pill	0	0	0	0	0
Calcium	YES	1	Pill	0	0	0	0	+	0	0	0	0	0	0	0	0	333.333	0	26.6667	0	0	0	0	0	0	0	0	0	266.667	0	20	0	0	0	0	0	0	0	0	1	1	Pill	0	0	0	0	0		Vitamin B6 (mg)
Choline	YES	1	Pill	0	0	0	0	+	0	0	0	0	0	0	0	0	0	0	0	0	0	0	0	0	0	0	125	0	0	0	0	0	0	0	0	0	0	0	0		0	Pill	0	0	0	0	0
LoSalt	YES	1	tsp	0	0	0	0	+	0	0	0	0	0	0	0	0	0	0	0	0	0	0	0	0	0	0	0	0	0	0	0	0	1800	680	0	0	0	0	0	1.5	1.5	tsp	0	0	0	0	0	Absolute	1.403
Mag AA	YES	1	Pill	0	0	0	0	+	0	0	0	0	0	0	0	0	0	0	0	0	0	0	0	0	0	0	0	0	0	0	200	0	0	0	0	0	0	0	0	5	5	Pill	0	0	0	0	0
Mag Cit	YES	1	Pill	0	0	0	0	+	0	0	0	0	0	0	0	0	0	0	0	0	0	0	0	0	0	0	0	0	0	0	133.3	0	0	0	0	0	0	0	0		0	Pill	0	0	0	0	0	% Goal	1.07923
OmegaKrill	YES	1	Pill	1	0	0	1	+	0.78	0	0	0	0	10	0	0	0	0	0	0	0	0	0	0	0	0	0	0	0	0	0	0	0	0	0	0	0	0	0	3	3	Pill	3	0	0	0	30
Multi	YES	1	Pill	0	0	0	0	+	0	0	0	0	0	0	4875	27.5	1600	24	45	2.1	5.1	6	15.7	900	10	7	0	0	26	3	13	0	0	0	10	0	1	100	0		0	Pill	0	0	0	0	0		Magnesium (mg)
Salt	YES	1	tsp	0	0	0	0	+	0	0	0	0	0	0	0	0	0	0	0	0	0	0	0	0	0	0	0	0	0	0	0	0	0	2325	0	0	0	0	0	0.5	0.5	tsp	0	0	0	0	0
																																								Meal Totals, Grams			3	0	0	0	30	Absolute	1359.32
																																								Meal Totals, % Calories			1	0	--	0	--
PLEASE ONLY MODIFY CELLS WITHIN THE RED BORDERS																																																% Goal	1.69915
																																																	Flouride (ug)
																																																Absolute	5.3
																																																% Goal	1.325
Exercise (hr)	1
[truncated: 7 more columns]

## Sheet: DAY5
BREAKFAST																																																FOR THE MICRONUTRIENT PROFILE: THE MORE RED A CELL APPEARS, THE FURTHER YOU ARE FROM REACHING YOUR SPECIFIED GOAL
FOOD (Type In Choice Below)	This Item is In Your Library	Serving Size		Fat (grams)	Saturated	Monounsaturated	Polyunsaturated	(saturation math)/Chol	Omega-3	Omega-6	Net Carbs (grams)	Fiber (grams)	Protein (grams)	Calories	Vitamin A (IU)	Vitamin C (mg)	Vitamin D (IU)	Vitamin E (mg)	Vitamin K (ug)	Thiamin (mg)	Riboflavin (mg)	Niacin (mg)	Vitamin B6 (mg)	Folate (ug)	Vitamin B12 (ug)	Pantothenic Acid (mg)	Choline (mg)	Betaine (mg)	Calcium (mg)	Iron (mg)	Magnesium (mg)	Phosphorus (mg)	Potassium (mg)	Sodium (mg)	Zinc (mg)	Copper (mg)	Manganese (mg)	Selenium (ug)	Fluoride (ug)	How Many Servings	Total Quantity		Fat (grams)	Net Carbs (grams)	Fiber (grams)	Protein (grams)	Calories
Oysters canned	YES	1	Can (65 grams)	10	2	5.5	2.5	60	0.53	0.053595	5	0	11	150	327	5.4	0	0.92	0.1	0.163	0.18	1.352	0.103	10	20.79	0	0	0	20	3.6	59	151	60	120	98.86	4.849	0	38.9	0	1	1	Can (65 grams)	10	5	0	11	150
Kefir	YES	1	Cup	8	6	1.5	0.5	26.8	0.0976	0.266	10	0	8	140	483	3.2	29.3	0.2	7	0.1	0.3	0.7	0.1	2.4	0.2	0.8	39	0	300	0.1	34.2	271	570	120	0.7	0.1	0	3.4	0	0.5	0.5	Cup	4	5	0	4	70
Scallops	YES	1	Scallop (1 oz ea.)	0.125	0.025	0.025	0.125	+	0.111	0.002	1	0	3.5	20	28	0	0	0.4	0.1	0	0	0.4	0	2.4	0.4	0	22.7	0	32.2	0.1	15.4	94.6	133	74.2	0.8	0.1	0	7.8	0	10	10	Scallop (1 oz ea.)	1.25	10	0	35	200
Macademia oil	YES	1	Tbsp	14	2.4	11.3	0.264	+	0.04	0.24	0	0	0	125	0	0	0	1	0	0	0	0	0	0	0	0	0	0	0	0	0	0	0	0	0	0	0	0	0	2	2	Tbsp	28	0	0	0	250
EVOO	YES	1	Tbsp	14	1.9	10.7	1.4	+	0.14	1.4	0	0	0	125	0	0	0	2	8	0	0	0	0	0	0	0	0	0	0	0	0	0	0	0	0	0	0	0	0	6	6	Tbsp	84	0	0	0	750
Macademia	YES	10	Nuts	22	3.5	17.5	1	+	0	0.25	1.5	2	2	200	0	0.3	0	0.2	0	0.3	0	0.7	0.1	3.1	0	0.2	0	0	24	1	36.7	53.1	104	1.4	0.4	0.2	1.2	1	0	1	10	Nuts	22	1.5	2	2	200
Bok choy	YES	100	Grams	0.2	0	0.1	0.1	+	0.055	0.042	1.2	1	1.5	13	4468	45	0	0.1	45.5	0	0.1	0.5	0.2	66	0	0.1	6.4	0.3	105	0.8	19	37	252	65	0.2	0	0.2	0.5	0	3	300	Grams	0.6	3.6	3	4.5	39
Avocado small	YES	1	Small	24	3.2	18	2.8	+	0.25	3	3	10	3	240	219.75	15.075	0	3.15	31.65	0.075	0.225	2.625	0.375	122.25	0	2.1	21.375	1.05	18.075	0.825	43.725	78.75	731.25	10.575	0.975	0.3	0.225	0.6	10.575	1	1	Small	24	3	10	3	240
	EPMTY			0	0	0	0	0	0	0	0	0	0	0	0	0	0	0	0	0	0	0	0	0	0	0	0	0	0	0	0	0	0	0	0	0	0	0	0				0	0	0	0	0
	EPMTY			0	0	0	0	0	0	0	0	0	0	0	0	0	0	0	0	0	0	0	0	0	0	0	0	0	0	0	0	0	0	0	0	0	0	0	0				0	0	0	0	0
	EPMTY			0	0	0	0	0	0	0	0	0	0	0	0	0	0	0	0	0	0	0	0	0	0	0	0	0	0	0	0	0	0	0	0	0	0	0	0				0	0	0	0	0
	EPMTY			0	0	0	0	0	0	0	0	0	0	0	0	0	0	0	0	0	0	0	0	0	0	0	0	0	0	0	0	0	0	0	0	0	0	0	0				0	0	0	0	0
																																								Meal Totals, Grams			173.85	28.1	15	59.5	1899
																																								Meal Totals, % Calories			0.815482	0.059189	--	0.125329	--
LUNCH
FOOD (Type In Choice Below)	This Item is In Your Library	Serving Size		Fat (grams)	Saturated	Monounsaturated	Polyunsaturated	(saturation math)/Chol	Omega-3	Omega-6	Net Carbs (grams)	Fiber (grams)	Protein (grams)	Calories	Vitamin A (IU)	Vitamin C (mg)	Vitamin D (IU)	Vitamin E (mg)	Vitamin K (ug)	Thiamin (mg)	Riboflavin (mg)	Niacin (mg)	Vitamin B6 (mg)	Folate (ug)	Vitamin B12 (ug)	Pantothenic Acid (mg)	Choline (mg)	Betaine (mg)	Calcium (mg)	Iron (mg)	Magnesium (mg)	Phosphorus (mg)	Potassium (mg)	Sodium (mg)	Zinc (mg)	Copper (mg)	Manganese (mg)	Selenium (ug)	Fluoride (ug)	How Many Servings	Total Quantity		Fat (grams)	Net Carbs (grams)	Fiber (grams)	Protein (grams)	Calories
Egg	YES	1	Large	6	1.5	4	0.5	207	0.33	0.4	0	0	7	85	244	0	17.5	0.5	0.1	0	0.2	0	0.1	23.5	0.6	0.7	126	0.3	26.5	0.9	6	95.5	67	70	0.6	0.1	0	15.8	0.5	2	2	Large	12	0	0	14	170	Day Totals, grams
Salmon	YES	100	Grams	9	1	6	2	+	1.13	0.08	0	0	23	170	192	0	0	1.3	0.3	0.3	0.3	8	0.3	11	7.8	1.1	0	3.7	7	0.5	27	240	360	60	0.5	0.1	0	29.9	0	1.5	150	Grams	13.5	0	0	34.5	255
Avo oil	YES	1	Tbsp	14	2.1	9.8	2.1	+	0.14	1.8	0	0	0	125	0	0	0	0	0	0	0	0	0	0	0	0	0	0	0	0	0	0	0	0	0	0	0	0	0	2	2	Tbsp	28	0	0	0	250
EVOO	YES	1	Tbsp	14	1.9	10.7	1.4	+	0.14	1.4	0	0	0	125	0	0	0	2	8	0	0	0	0	0	0	0	0	0	0	0	0	0	0	0	0	0	0	0	0	6	6	Tbsp	84	0	0	0	750	Day Totals, % Calories
Spinach	YES	100	Grams	0.4	0.1	0.1	0.2	+	0.138	0.026	1.4	2.2	2.9	23	9376	28.1	0	2	483	0.1	0.2	0.7	0.2	194	0	0.1	18	550	99	2.7	79	49	558	7.9	0.5	0.1	0.9	1	0	1	100	Grams	0.4	1.4	2.2	2.9	23
	EPMTY			0	0	0	0	0	0	0	0	0	0	0	0	0	0	0	0	0	0	0	0	0	0	0	0	0	0	0	0	0	0	0	0	0	0	0	0				0	0	0	0	0
	EPMTY			0	0	0	0	0	0	0	0	0	0	0	0	0	0	0	0	0	0	0	0	0	0	0	0	0	0	0	0	0	0	0	0	0	0	0	0				0	0	0	0	0	FAT PROFILE:
	EPMTY			0	0	0	0	0	0	0	0	0	0	0	0	0	0	0	0	0	0	0	0	0	0	0	0	0	0	0	0	0	0	0	0	0	0	0	0				0	0	0	0	0
	EPMTY			0	0	0	0	0	0	0	0	0	0	0	0	0	0	0	0	0	0	0	0	0	0	0	0	0	0	0	0	0	0	0	0	0	0	0	0				0	0	0	0	0
	EPMTY			0	0	0	0	0	0	0	0	0	0	0	0	0	0	0	0	0	0	0	0	0	0	0	0	0	0	0	0	0	0	0	0	0	0	0	0				0	0	0	0	0
	EPMTY			0	0	0	0	0	0	0	0	0	0	0	0	0	0	0	0	0	0	0	0	0	0	0	0	0	0	0	0	0	0	0	0	0	0	0	0				0	0	0	0	0	Grams
	EPMTY			0	0	0	0	0	0	0	0	0	0	0	0	0	0	0	0	0	0	0	0	0	0	0	0	0	0	0	0	0	0	0	0	0	0	0	0				0	0	0	0	0
																																								Meal Totals, Grams			137.9	1.4	2.2	51.4	1448
																																								Meal Totals, % Calories			0.854144	0.0038674	--	0.141989	--	%
DINNER
FOOD (Type In Choice Below)	This Item is In Your Library	Serving Size		Fat (grams)	Saturated	Monounsaturated	Polyunsaturated	(saturation math)/Chol	Omega-3	Omega-6	Net Carbs (grams)	Fiber (grams)	Protein (grams)	Calories	Vitamin A (IU)	Vitamin C (mg)	Vitamin D (IU)	Vitamin E (mg)	Vitamin K (ug)	Thiamin (mg)	Riboflavin (mg)	Niacin (mg)	Vitamin B6 (mg)	Folate (ug)	Vitamin B12 (ug)	Pantothenic Acid (mg)	Choline (mg)	Betaine (mg)	Calcium (mg)	Iron (mg)	Magnesium (mg)	Phosphorus (mg)	Potassium (mg)	Sodium (mg)	Zinc (mg)	Copper (mg)	Manganese (mg)	Selenium (ug)	Fluoride (ug)	How Many Servings	Total Quantity		Fat (grams)	Net Carbs (grams)	Fiber (grams)	Protein (grams)	Calories
	EPMTY			0	0	0	0	0	0	0	0	0	0	0	0	0	0	0	0	0	0	0	0	0	0	0	0	0	0	0	0	0	0	0	0	0	0	0	0				0	0	0	0	0	FAT PROFILE:
	EPMTY			0	0	0	0	0	0	0	0	0	0	0	0	0	0	0	0	0	0	0	0	0	0	0	0	0	0	0	0	0	0	0	0	0	0	0	0				0	0	0	0	0
	EPMTY			0	0	0	0	0	0	0	0	0	0	0	0	0	0	0	0	0	0	0	0	0	0	0	0	0	0	0	0	0	0	0	0	0	0	0	0				0	0	0	0	0
	EPMTY			0	0	0	0	0	0	0	0	0	0	0	0	0	0	0	0	0	0	0	0	0	0	0	0	0	0	0	0	0	0	0	0	0	0	0	0				0	0	0	0	0
	EPMTY			0	0	0	0	0	0	0	0	0	0	0	0	0	0	0	0	0	0	0	0	0	0	0	0	0	0	0	0	0	0	0	0	0	0	0	0				0	0	0	0	0	Grams
	EPMTY			0	0	0	0	0	0	0	0	0	0	0	0	0	0	0	0	0	0	0	0	0	0	0	0	0	0	0	0	0	0	0	0	0	0	0	0				0	0	0	0	0
	EPMTY			0	0	0	0	0	0	0	0	0	0	0	0	0	0	0	0	0	0	0	0	0	0	0	0	0	0	0	0	0	0	0	0	0	0	0	0				0	0	0	0	0
	EPMTY			0	0	0	0	0	0	0	0	0	0	0	0	0	0	0	0	0	0	0	0	0	0	0	0	0	0	0	0	0	0	0	0	0	0	0	0				0	0	0	0	0	6/3 Ratio
	EPMTY			0	0	0	0	0	0	0	0	0	0	0	0	0	0	0	0	0	0	0	0	0	0	0	0	0	0	0	0	0	0	0	0	0	0	0	0				0	0	0	0	0
	EPMTY			0	0	0	0	0	0	0	0	0	0	0	0	0	0	0	0	0	0	0	0	0	0	0	0	0	0	0	0	0	0	0	0	0	0	0	0				0	0	0	0	0
	EPMTY			0	0	0	0	0	0	0	0	0	0	0	0	0	0	0	0	0	0	0	0	0	0	0	0	0	0	0	0	0	0	0	0	0	0	0	0				0	0	0	0	0	MICRONUTRIENT PROFILE
	EPMTY			0	0	0	0	0	0	0	0	0	0	0	0	0	0	0	0	0	0	0	0	0	0	0	0	0	0	0	0	0	0	0	0	0	0	0	0				0	0	0	0	0
																																								Meal Totals, Grams			0	0	0	0	0
																																								Meal Totals, % Calories			#DIV/0!	#DIV/0!	--	#DIV/0!	--
SNACKS																																																	Vitamin A (IU)
FOOD (Type In Choice Below)	This Item is In Your Library	Serving Size		Fat (grams)	Saturated	Monounsaturated	Polyunsaturated	(saturation math)/Chol	Omega-3	Omega-6	Net Carbs (grams)	Fiber (grams)	Protein (grams)	Calories	Vitamin A (IU)	Vitamin C (mg)	Vitamin D (IU)	Vitamin E (mg)	Vitamin K (ug)	Thiamin (mg)	Riboflavin (mg)	Niacin (mg)	Vitamin B6 (mg)	Folate (ug)	Vitamin B12 (ug)	Pantothenic Acid (mg)	Choline (mg)	Betaine (mg)	Calcium (mg)	Iron (mg)	Magnesium (mg)	Phosphorus (mg)	Potassium (mg)	Sodium (mg)	Zinc (mg)	Copper (mg)	Manganese (mg)	Selenium (ug)	Fluoride (ug)	How Many Servings	Total Quantity		Fat (grams)	Net Carbs (grams)	Fiber (grams)	Protein (grams)	Calories
Vit A	YES	1	Pill	0	0	0	0	+	0	0	0	0	0	0	10000	0	0	0	0	0	0	0	0	0	0	0	0	0	0	0	0	0	0	0	0	0	0	0	0		0	Pill	0	0	0	0	0	Absolute	24624.2
Vit C	YES	1	Pill	0	0	0	0	+	0	0	0	0	0	0	0	1000	0	0	0	0	0	0	0	0	0	0	0	0	0	0	0	0	0	0	0	0	0	0	0		0	Pill	0	0	0	0	0
Vit D	YES	1	Pill	0	0	0	0	+	0	0	0	0	0	0	0	0	2500	0	0	0	0	0	0	0	0	0	0	0	0	0	0	0	0	0	0	0	0	0	0	2	2	Pill	0	0	0	0	0	% Goal	4.92485
Vit K	YES	1	Pill	0	0	0	0	+	0	0	0	0	0	0	0	0	0	0	180	0	0	0	0	0	0	0	0	0	0	0	0	0	0	0	0	0	0	0	0	2	2	Pill	0	0	0	0	0
Calcium	YES	1	Pill	0	0	0	0	+	0	0	0	0	0	0	0	0	333.333	0	26.6667	0	0	0	0	0	0	0	0	0	266.667	0	20	0	0	0	0	0	0	0	0	1	1	Pill	0	0	0	0	0		Vitamin B6 (mg)
Choline	YES	1	Pill	0	0	0	0	+	0	0	0	0	0	0	0	0	0	0	0	0	0	0	0	0	0	0	125	0	0	0	0	0	0	0	0	0	0	0	0		0	Pill	0	0	0	0	0
LoSalt	YES	1	tsp	0	0	0	0	+	0	0	0	0	0	0	0	0	0	0	0	0	0	0	0	0	0	0	0	0	0	0	0	0	1800	680	0	0	0	0	0	1.5	1.5	tsp	0	0	0	0	0	Absolute	2.078
Mag AA	YES	1	Pill	0	0	0	0	+	0	0	0	0	0	0	0	0	0	0	0	0	0	0	0	0	0	0	0	0	0	0	200	0	0	0	0	0	0	0	0	5	5	Pill	0	0	0	0	0
Mag Cit	YES	1	Pill	0	0	0	0	+	0	0	0	0	0	0	0	0	0	0	0	0	0	0	0	0	0	0	0	0	0	0	133.3	0	0	0	0	0	0	0	0		0	Pill	0	0	0	0	0	% Goal	1.59846
OmegaKrill	YES	1	Pill	1	0	0	1	+	0.78	0	0	0	0	10	0	0	0	0	0	0	0	0	0	0	0	0	0	0	0	0	0	0	0	0	0	0	0	0	0	3	3	Pill	3	0	0	0	30
Multi	YES	1	Pill	0	0	0	0	+	0	0	0	0	0	0	4875	27.5	1600	24	45	2.1	5.1	6	15.7	900	10	7	0	0	26	3	13	0	0	0	10	0	1	100	0		0	Pill	0	0	0	0	0		Magnesium (mg)
Salt	YES	1	tsp	0	0	0	0	+	0	0	0	0	0	0	0	0	0	0	0	0	0	0	0	0	0	0	0	0	0	0	0	0	0	2325	0	0	0	0	0	0.5	0.5	tsp	0	0	0	0	0
																																								Meal Totals, Grams			3	0	0	0	30	Absolute	1519.03
																																								Meal Totals, % Calories			1	0	--	0	--
PLEASE ONLY MODIFY CELLS WITHIN THE RED BORDERS																																																% Goal	1.89878
																																																	Flouride (ug)
																																																Absolute	11.575
																																																% Goal	2.89375
Exercise (hr)	1.75
[truncated: 7 more columns]

## Sheet: DAY6
BREAKFAST																																																FOR THE MICRONUTRIENT PROFILE: THE MORE RED A CELL APPEARS, THE FURTHER YOU ARE FROM REACHING YOUR SPECIFIED GOAL
FOOD (Type In Choice Below)	This Item is In Your Library	Serving Size		Fat (grams)	Saturated	Monounsaturated	Polyunsaturated	(saturation math)/Chol	Omega-3	Omega-6	Net Carbs (grams)	Fiber (grams)	Protein (grams)	Calories	Vitamin A (IU)	Vitamin C (mg)	Vitamin D (IU)	Vitamin E (mg)	Vitamin K (ug)	Thiamin (mg)	Riboflavin (mg)	Niacin (mg)	Vitamin B6 (mg)	Folate (ug)	Vitamin B12 (ug)	Pantothenic Acid (mg)	Choline (mg)	Betaine (mg)	Calcium (mg)	Iron (mg)	Magnesium (mg)	Phosphorus (mg)	Potassium (mg)	Sodium (mg)	Zinc (mg)	Copper (mg)	Manganese (mg)	Selenium (ug)	Fluoride (ug)	How Many Servings	Total Quantity		Fat (grams)	Net Carbs (grams)	Fiber (grams)	Protein (grams)	Calories
Salmon	YES	100	Grams	9	1	6	2	+	1.13	0.08	0	0	23	170	192	0	0	1.3	0.3	0.3	0.3	8	0.3	11	7.8	1.1	0	3.7	7	0.5	27	240	360	60	0.5	0.1	0	29.9	0	1.75	175	Grams	15.75	0	0	40.25	297.5
Egg	YES	1	Large	6	1.5	4	0.5	207	0.33	0.4	0	0	7	85	244	0	17.5	0.5	0.1	0	0.2	0	0.1	23.5	0.6	0.7	126	0.3	26.5	0.9	6	95.5	67	70	0.6	0.1	0	15.8	0.5	2	2	Large	12	0	0	14	170
Avocado medium	YES	1	Medium	32	4.2	24	3.8	+	0.4	4	4	12	4	320	293	20.1	0	4.2	42.2	0.1	0.3	3.5	0.5	163	0	2.8	28.5	1.4	24.1	1.1	58.3	105	975	14.1	1.3	0.4	0.3	0.8	14.1	0.5	0.5	Medium	16	2	6	2	160
Zucchini	YES	100	Grams	0	0	0	0	+	0	0	3	1	1.5	20	200	17	0	0.1	4.3	0	0.1	0.5	0.2	29	0	0.2	9.5	0	15	0.4	17	38	262	10	0.3	0.1	0.2	0.2	0	1.5	150	Grams	0	4.5	1.5	2.25	30
Macademia	YES	10	Nuts	22	3.5	17.5	1	+	0	0.25	1.5	2	2	200	0	0.3	0	0.2	0	0.3	0	0.7	0.1	3.1	0	0.2	0	0	24	1	36.7	53.1	104	1.4	0.4	0.2	1.2	1	0	2	20	Nuts	44	3	4	4	400
Avo oil	YES	1	Tbsp	14	2.1	9.8	2.1	+	0.14	1.8	0	0	0	125	0	0	0	0	0	0	0	0	0	0	0	0	0	0	0	0	0	0	0	0	0	0	0	0	0	1.5	1.5	Tbsp	21	0	0	0	187.5
EVOO	YES	1	Tbsp	14	1.9	10.7	1.4	+	0.14	1.4	0	0	0	125	0	0	0	2	8	0	0	0	0	0	0	0	0	0	0	0	0	0	0	0	0	0	0	0	0	4	4	Tbsp	56	0	0	0	500
	EPMTY			0	0	0	0	0	0	0	0	0	0	0	0	0	0	0	0	0	0	0	0	0	0	0	0	0	0	0	0	0	0	0	0	0	0	0	0				0	0	0	0	0
	EPMTY			0	0	0	0	0	0	0	0	0	0	0	0	0	0	0	0	0	0	0	0	0	0	0	0	0	0	0	0	0	0	0	0	0	0	0	0				0	0	0	0	0
	EPMTY			0	0	0	0	0	0	0	0	0	0	0	0	0	0	0	0	0	0	0	0	0	0	0	0	0	0	0	0	0	0	0	0	0	0	0	0				0	0	0	0	0
	EPMTY			0	0	0	0	0	0	0	0	0	0	0	0	0	0	0	0	0	0	0	0	0	0	0	0	0	0	0	0	0	0	0	0	0	0	0	0				0	0	0	0	0
	EPMTY			0	0	0	0	0	0	0	0	0	0	0	0	0	0	0	0	0	0	0	0	0	0	0	0	0	0	0	0	0	0	0	0	0	0	0	0				0	0	0	0	0
																																								Meal Totals, Grams			164.75	9.5	11.5	62.5	1745
																																								Meal Totals, % Calories			0.978223	0.0217765	--		--
LUNCH
FOOD (Type In Choice Below)	This Item is In Your Library	Serving Size		Fat (grams)	Saturated	Monounsaturated	Polyunsaturated	(saturation math)/Chol	Omega-3	Omega-6	Net Carbs (grams)	Fiber (grams)	Protein (grams)	Calories	Vitamin A (IU)	Vitamin C (mg)	Vitamin D (IU)	Vitamin E (mg)	Vitamin K (ug)	Thiamin (mg)	Riboflavin (mg)	Niacin (mg)	Vitamin B6 (mg)	Folate (ug)	Vitamin B12 (ug)	Pantothenic Acid (mg)	Choline (mg)	Betaine (mg)	Calcium (mg)	Iron (mg)	Magnesium (mg)	Phosphorus (mg)	Potassium (mg)	Sodium (mg)	Zinc (mg)	Copper (mg)	Manganese (mg)	Selenium (ug)	Fluoride (ug)	How Many Servings	Total Quantity		Fat (grams)	Net Carbs (grams)	Fiber (grams)	Protein (grams)	Calories
Egg	YES	1	Large	6	1.5	4	0.5	207	0.33	0.4	0	0	7	85	244	0	17.5	0.5	0.1	0	0.2	0	0.1	23.5	0.6	0.7	126	0.3	26.5	0.9	6	95.5	67	70	0.6	0.1	0	15.8	0.5	2	2	Large	12	0	0	14	170	Day Totals, grams
Salmon	YES	100	Grams	9	1	6	2	+	1.13	0.08	0	0	23	170	192	0	0	1.3	0.3	0.3	0.3	8	0.3	11	7.8	1.1	0	3.7	7	0.5	27	240	360	60	0.5	0.1	0	29.9	0	1.2	120	Grams	10.8	0	0	27.6	204
OW lamb heart	YES	100	Grams	3.68	0.995	0.517	0.646	119	0.208	0.406	0	0	18.09	105	18	0	0	0.65	0	0.52	0.537	5.757	0.144	0	8.4	2.244	0	0	5	3.29	20	204	277	94	1.65	0.412	0.022	10.9	0	0.4	40	Grams	1.472	0	0	7.236	42
Macademia milk	YES	1	Cup	5.6	0.96	4.52	0.1056	+	0.016	0.096	0	0	1	50	733	0	148	0.4	0	0	0	0	0	0	0	0	0	0	460	0.2	0	0	10	105	0	0	0	0	0	0.5	0.5	Cup	2.8	0	0	0.5	25	Day Totals, % Calories
Cream of tartar	YES	1	tsp	0	0	0	0	0	0	0	1.8	0	0	8	0	0	0	0	0	0	0	0	0	0	0	0	0	0	0	0	0	0	495	0	0	0	0	0	0	0.33	0.33	tsp	0	0.594	0	0	2.64
Avo oil	YES	1	Tbsp	14	2.1	9.8	2.1	+	0.14	1.8	0	0	0	125	0	0	0	0	0	0	0	0	0	0	0	0	0	0	0	0	0	0	0	0	0	0	0	0	0	2	2	Tbsp	28	0	0	0	250
EVOO	YES	1	Tbsp	14	1.9	10.7	1.4	+	0.14	1.4	0	0	0	125	0	0	0	2	8	0	0	0	0	0	0	0	0	0	0	0	0	0	0	0	0	0	0	0	0	4.25	4.25	Tbsp	59.5	0	0	0	531.25	FAT PROFILE:
Macademia	YES	10	Nuts	22	3.5	17.5	1	+	0	0.25	1.5	2	2	200	0	0.3	0	0.2	0	0.3	0	0.7	0.1	3.1	0	0.2	0	0	24	1	36.7	53.1	104	1.4	0.4	0.2	1.2	1	0	1	10	Nuts	22	1.5	2	2	200
	EPMTY			0	0	0	0	0	0	0	0	0	0	0	0	0	0	0	0	0	0	0	0	0	0	0	0	0	0	0	0	0	0	0	0	0	0	0	0				0	0	0	0	0
	EPMTY			0	0	0	0	0	0	0	0	0	0	0	0	0	0	0	0	0	0	0	0	0	0	0	0	0	0	0	0	0	0	0	0	0	0	0	0				0	0	0	0	0
	EPMTY			0	0	0	0	0	0	0	0	0	0	0	0	0	0	0	0	0	0	0	0	0	0	0	0	0	0	0	0	0	0	0	0	0	0	0	0				0	0	0	0	0	Grams
	EPMTY			0	0	0	0	0	0	0	0	0	0	0	0	0	0	0	0	0	0	0	0	0	0	0	0	0	0	0	0	0	0	0	0	0	0	0	0				0	0	0	0	0
																																								Meal Totals, Grams			136.572	2.094	2	51.336	1424.89
																																								Meal Totals, % Calories			0.850009	0.00587835	--	0.144112	--	%
DINNER
FOOD (Type In Choice Below)	This Item is In Your Library	Serving Size		Fat (grams)	Saturated	Monounsaturated	Polyunsaturated	(saturation math)/Chol	Omega-3	Omega-6	Net Carbs (grams)	Fiber (grams)	Protein (grams)	Calories	Vitamin A (IU)	Vitamin C (mg)	Vitamin D (IU)	Vitamin E (mg)	Vitamin K (ug)	Thiamin (mg)	Riboflavin (mg)	Niacin (mg)	Vitamin B6 (mg)	Folate (ug)	Vitamin B12 (ug)	Pantothenic Acid (mg)	Choline (mg)	Betaine (mg)	Calcium (mg)	Iron (mg)	Magnesium (mg)	Phosphorus (mg)	Potassium (mg)	Sodium (mg)	Zinc (mg)	Copper (mg)	Manganese (mg)	Selenium (ug)	Fluoride (ug)	How Many Servings	Total Quantity		Fat (grams)	Net Carbs (grams)	Fiber (grams)	Protein (grams)	Calories
	EPMTY			0	0	0	0	0	0	0	0	0	0	0	0	0	0	0	0	0	0	0	0	0	0	0	0	0	0	0	0	0	0	0	0	0	0	0	0				0	0	0	0	0	FAT PROFILE:
	EPMTY			0	0	0	0	0	0	0	0	0	0	0	0	0	0	0	0	0	0	0	0	0	0	0	0	0	0	0	0	0	0	0	0	0	0	0	0				0	0	0	0	0
	EPMTY			0	0	0	0	0	0	0	0	0	0	0	0	0	0	0	0	0	0	0	0	0	0	0	0	0	0	0	0	0	0	0	0	0	0	0	0				0	0	0	0	0
	EPMTY			0	0	0	0	0	0	0	0	0	0	0	0	0	0	0	0	0	0	0	0	0	0	0	0	0	0	0	0	0	0	0	0	0	0	0	0				0	0	0	0	0
	EPMTY			0	0	0	0	0	0	0	0	0	0	0	0	0	0	0	0	0	0	0	0	0	0	0	0	0	0	0	0	0	0	0	0	0	0	0	0				0	0	0	0	0	Grams
	EPMTY			0	0	0	0	0	0	0	0	0	0	0	0	0	0	0	0	0	0	0	0	0	0	0	0	0	0	0	0	0	0	0	0	0	0	0	0				0	0	0	0	0
	EPMTY			0	0	0	0	0	0	0	0	0	0	0	0	0	0	0	0	0	0	0	0	0	0	0	0	0	0	0	0	0	0	0	0	0	0	0	0				0	0	0	0	0
	EPMTY			0	0	0	0	0	0	0	0	0	0	0	0	0	0	0	0	0	0	0	0	0	0	0	0	0	0	0	0	0	0	0	0	0	0	0	0				0	0	0	0	0	6/3 Ratio
	EPMTY			0	0	0	0	0	0	0	0	0	0	0	0	0	0	0	0	0	0	0	0	0	0	0	0	0	0	0	0	0	0	0	0	0	0	0	0				0	0	0	0	0
	EPMTY			0	0	0	0	0	0	0	0	0	0	0	0	0	0	0	0	0	0	0	0	0	0	0	0	0	0	0	0	0	0	0	0	0	0	0	0				0	0	0	0	0
	EPMTY			0	0	0	0	0	0	0	0	0	0	0	0	0	0	0	0	0	0	0	0	0	0	0	0	0	0	0	0	0	0	0	0	0	0	0	0				0	0	0	0	0	MICRONUTRIENT PROFILE
	EPMTY			0	0	0	0	0	0	0	0	0	0	0	0	0	0	0	0	0	0	0	0	0	0	0	0	0	0	0	0	0	0	0	0	0	0	0	0				0	0	0	0	0
																																								Meal Totals, Grams			0	0	0	0	0
																																								Meal Totals, % Calories			#DIV/0!	#DIV/0!	--	#DIV/0!	--
SNACKS																																																	Vitamin A (IU)
FOOD (Type In Choice Below)	This Item is In Your Library	Serving Size		Fat (grams)	Saturated	Monounsaturated	Polyunsaturated	(saturation math)/Chol	Omega-3	Omega-6	Net Carbs (grams)	Fiber (grams)	Protein (grams)	Calories	Vitamin A (IU)	Vitamin C (mg)	Vitamin D (IU)	Vitamin E (mg)	Vitamin K (ug)	Thiamin (mg)	Riboflavin (mg)	Niacin (mg)	Vitamin B6 (mg)	Folate (ug)	Vitamin B12 (ug)	Pantothenic Acid (mg)	Choline (mg)	Betaine (mg)	Calcium (mg)	Iron (mg)	Magnesium (mg)	Phosphorus (mg)	Potassium (mg)	Sodium (mg)	Zinc (mg)	Copper (mg)	Manganese (mg)	Selenium (ug)	Fluoride (ug)	How Many Servings	Total Quantity		Fat (grams)	Net Carbs (grams)	Fiber (grams)	Protein (grams)	Calories
Vit A	YES	1	Pill	0	0	0	0	+	0	0	0	0	0	0	10000	0	0	0	0	0	0	0	0	0	0	0	0	0	0	0	0	0	0	0	0	0	0	0	0		0	Pill	0	0	0	0	0	Absolute	2362.6
Vit C	YES	1	Pill	0	0	0	0	+	0	0	0	0	0	0	0	1000	0	0	0	0	0	0	0	0	0	0	0	0	0	0	0	0	0	0	0	0	0	0	0		0	Pill	0	0	0	0	0
Vit D	YES	1	Pill	0	0	0	0	+	0	0	0	0	0	0	0	0	2500	0	0	0	0	0	0	0	0	0	0	0	0	0	0	0	0	0	0	0	0	0	0	2	2	Pill	0	0	0	0	0	% Goal	0.47252
Vit K	YES	1	Pill	0	0	0	0	+	0	0	0	0	0	0	0	0	0	0	180	0	0	0	0	0	0	0	0	0	0	0	0	0	0	0	0	0	0	0	0	2	2	Pill	0	0	0	0	0
Calcium	YES	1	Pill	0	0	0	0	+	0	0	0	0	0	0	0	0	333.333	0	26.6667	0	0	0	0	0	0	0	0	0	266.667	0	20	0	0	0	0	0	0	0	0	1	1	Pill	0	0	0	0	0		Vitamin B6 (mg)
Choline	YES	1	Pill	0	0	0	0	+	0	0	0	0	0	0	0	0	0	0	0	0	0	0	0	0	0	0	125	0	0	0	0	0	0	0	0	0	0	0	0		0	Pill	0	0	0	0	0
LoSalt	YES	1	tsp	0	0	0	0	+	0	0	0	0	0	0	0	0	0	0	0	0	0	0	0	0	0	0	0	0	0	0	0	0	1800	680	0	0	0	0	0	1.5	1.5	tsp	0	0	0	0	0	Absolute	2.1926
Mag AA	YES	1	Pill	0	0	0	0	+	0	0	0	0	0	0	0	0	0	0	0	0	0	0	0	0	0	0	0	0	0	0	200	0	0	0	0	0	0	0	0	5	5	Pill	0	0	0	0	0
Mag Cit	YES	1	Pill	0	0	0	0	+	0	0	0	0	0	0	0	0	0	0	0	0	0	0	0	0	0	0	0	0	0	0	133.3	0	0	0	0	0	0	0	0		0	Pill	0	0	0	0	0	% Goal	1.68662
OmegaKrill	YES	1	Pill	1	0	0	1	+	0.78	0	0	0	0	10	0	0	0	0	0	0	0	0	0	0	0	0	0	0	0	0	0	0	0	0	0	0	0	0	0	3	3	Pill	3	0	0	0	30
Multi	YES	1	Pill	0	0	0	0	+	0	0	0	0	0	0	4875	27.5	1600	24	45	2.1	5.1	6	15.7	900	10	7	0	0	26	3	13	0	0	0	10	0	1	100	0		0	Pill	0	0	0	0	0		Magnesium (mg)
Salt	YES	1	tsp	0	0	0	0	+	0	0	0	0	0	0	0	0	0	0	0	0	0	0	0	0	0	0	0	0	0	0	0	0	0	2325	0	0	0	0	0	0.5	0.5	tsp	0	0	0	0	0
																																								Meal Totals, Grams			3	0	0	0	30	Absolute	1296.4
																																								Meal Totals, % Calories			1	0	--	0	--
PLEASE ONLY MODIFY CELLS WITHIN THE RED BORDERS																																																% Goal	1.6205
																																																	Flouride (ug)
																																																Absolute	9.05
																																																% Goal	2.2625
Exercise (hr)	1.75
[truncated: 7 more columns]

## Sheet: DAY7
BREAKFAST																																																FOR THE MICRONUTRIENT PROFILE: THE MORE RED A CELL APPEARS, THE FURTHER YOU ARE FROM REACHING YOUR SPECIFIED GOAL
FOOD (Type In Choice Below)	This Item is In Your Library	Serving Size		Fat (grams)	Saturated	Monounsaturated	Polyunsaturated	(saturation math)/Chol	Omega-3	Omega-6	Net Carbs (grams)	Fiber (grams)	Protein (grams)	Calories	Vitamin A (IU)	Vitamin C (mg)	Vitamin D (IU)	Vitamin E (mg)	Vitamin K (ug)	Thiamin (mg)	Riboflavin (mg)	Niacin (mg)	Vitamin B6 (mg)	Folate (ug)	Vitamin B12 (ug)	Pantothenic Acid (mg)	Choline (mg)	Betaine (mg)	Calcium (mg)	Iron (mg)	Magnesium (mg)	Phosphorus (mg)	Potassium (mg)	Sodium (mg)	Zinc (mg)	Copper (mg)	Manganese (mg)	Selenium (ug)	Fluoride (ug)	How Many Servings	Total Quantity		Fat (grams)	Net Carbs (grams)	Fiber (grams)	Protein (grams)	Calories
Salmon	YES	100	Grams	9	1	6	2	+	1.13	0.08	0	0	23	170	192	0	0	1.3	0.3	0.3	0.3	8	0.3	11	7.8	1.1	0	3.7	7	0.5	27	240	360	60	0.5	0.1	0	29.9	0	1.25	125	Grams	11.25	0	0	28.75	212.5
Avo oil	YES	1	Tbsp	14	2.1	9.8	2.1	+	0.14	1.8	0	0	0	125	0	0	0	0	0	0	0	0	0	0	0	0	0	0	0	0	0	0	0	0	0	0	0	0	0	2	2	Tbsp	28	0	0	0	250
Evolved	YES	2.3	Ounce (28 g)	34.5	20	13.2	1	+	0	0	6.9	11.5	6.9	350	0	0	55.2	0	0.6555	0	0	0.561857	0	8.42786	0	0.0936429	3.18386	0	46	6.9	93.6429	138.591	506	0	1.87286	1.03007	1.03007	3.74571	0	0.5	1.15	Ounce (28 g)	17.25	3.45	5.75	3.45	175
Cod liver	YES	1	Can	45.05	11.1	22.9	11.1	171.15	6.615	0.307	5	0	7.8	453	5000	0	508.2	0	0	0	0	0	0	0	0	0	0	0	30	2.7	0	0	390	315	0	0	0	0	0	1	1	Can	45.05	5	0	7.8	453
Scallops	YES	1	Scallop (1 oz ea.)	0.125	0.025	0.025	0.125	+	0.111	0.002	1	0	3.5	20	28	0	0	0.4	0.1	0	0	0.4	0	2.4	0.4	0	22.7	0	32.2	0.1	15.4	94.6	133	74.2	0.8	0.1	0	7.8	0	4	4	Scallop (1 oz ea.)	0.5	4	0	14	80
Kefir	YES	1	Cup	8	6	1.5	0.5	26.8	0.0976	0.266	10	0	8	140	483	3.2	29.3	0.2	7	0.1	0.3	0.7	0.1	2.4	0.2	0.8	39	0	300	0.1	34.2	271	570	120	0.7	0.1	0	3.4	0	0.5	0.5	Cup	4	5	0	4	70
EVOO	YES	1	Tbsp	14	1.9	10.7	1.4	+	0.14	1.4	0	0	0	125	0	0	0	2	8	0	0	0	0	0	0	0	0	0	0	0	0	0	0	0	0	0	0	0	0	4.5	4.5	Tbsp	63	0	0	0	562.5
Macademia	YES	10	Nuts	22	3.5	17.5	1	+	0	0.25	1.5	2	2	200	0	0.3	0	0.2	0	0.3	0	0.7	0.1	3.1	0	0.2	0	0	24	1	36.7	53.1	104	1.4	0.4	0.2	1.2	1	0	1	10	Nuts	22	1.5	2	2	200
	EPMTY			0	0	0	0	0	0	0	0	0	0	0	0	0	0	0	0	0	0	0	0	0	0	0	0	0	0	0	0	0	0	0	0	0	0	0	0				0	0	0	0	0
	EPMTY			0	0	0	0	0	0	0	0	0	0	0	0	0	0	0	0	0	0	0	0	0	0	0	0	0	0	0	0	0	0	0	0	0	0	0	0				0	0	0	0	0
	EPMTY			0	0	0	0	0	0	0	0	0	0	0	0	0	0	0	0	0	0	0	0	0	0	0	0	0	0	0	0	0	0	0	0	0	0	0	0				0	0	0	0	0
	EPMTY			0	0	0	0	0	0	0	0	0	0	0	0	0	0	0	0	0	0	0	0	0	0	0	0	0	0	0	0	0	0	0	0	0	0	0	0				0	0	0	0	0
																																								Meal Totals, Grams			191.05	18.95	7.75	60	2003
																																								Meal Totals, % Calories			0.842336	0.0378432	--	0.11982	--
LUNCH
FOOD (Type In Choice Below)	This Item is In Your Library	Serving Size		Fat (grams)	Saturated	Monounsaturated	Polyunsaturated	(saturation math)/Chol	Omega-3	Omega-6	Net Carbs (grams)	Fiber (grams)	Protein (grams)	Calories	Vitamin A (IU)	Vitamin C (mg)	Vitamin D (IU)	Vitamin E (mg)	Vitamin K (ug)	Thiamin (mg)	Riboflavin (mg)	Niacin (mg)	Vitamin B6 (mg)	Folate (ug)	Vitamin B12 (ug)	Pantothenic Acid (mg)	Choline (mg)	Betaine (mg)	Calcium (mg)	Iron (mg)	Magnesium (mg)	Phosphorus (mg)	Potassium (mg)	Sodium (mg)	Zinc (mg)	Copper (mg)	Manganese (mg)	Selenium (ug)	Fluoride (ug)	How Many Servings	Total Quantity		Fat (grams)	Net Carbs (grams)	Fiber (grams)	Protein (grams)	Calories
Egg	YES	1	Large	6	1.5	4	0.5	207	0.33	0.4	0	0	7	85	244	0	17.5	0.5	0.1	0	0.2	0	0.1	23.5	0.6	0.7	126	0.3	26.5	0.9	6	95.5	67	70	0.6	0.1	0	15.8	0.5	3	3	Large	18	0	0	21	255	Day Totals, grams
Salmon	YES	100	Grams	9	1	6	2	+	1.13	0.08	0	0	23	170	192	0	0	1.3	0.3	0.3	0.3	8	0.3	11	7.8	1.1	0	3.7	7	0.5	27	240	360	60	0.5	0.1	0	29.9	0	1	100	Grams	9	0	0	23	170
Macademia milk	YES	1	Cup	5.6	0.96	4.52	0.1056	+	0.016	0.096	0	0	1	50	733	0	148	0.4	0	0	0	0	0	0	0	0	0	0	460	0.2	0	0	10	105	0	0	0	0	0	1	1	Cup	5.6	0	0	1	50
Cream of tartar	YES	1	tsp	0	0	0	0	0	0	0	1.8	0	0	8	0	0	0	0	0	0	0	0	0	0	0	0	0	0	0	0	0	0	495	0	0	0	0	0	0	0.5	0.5	tsp	0	0.9	0	0	4	Day Totals, % Calories
Macademia oil	YES	1	Tbsp	14	2.4	11.3	0.264	+	0.04	0.24	0	0	0	125	0	0	0	1	0	0	0	0	0	0	0	0	0	0	0	0	0	0	0	0	0	0	0	0	0	2	2	Tbsp	28	0	0	0	250
EVOO	YES	1	Tbsp	14	1.9	10.7	1.4	+	0.14	1.4	0	0	0	125	0	0	0	2	8	0	0	0	0	0	0	0	0	0	0	0	0	0	0	0	0	0	0	0	0	4	4	Tbsp	56	0	0	0	500
	EPMTY			0	0	0	0	0	0	0	0	0	0	0	0	0	0	0	0	0	0	0	0	0	0	0	0	0	0	0	0	0	0	0	0	0	0	0	0				0	0	0	0	0	FAT PROFILE:
	EPMTY			0	0	0	0	0	0	0	0	0	0	0	0	0	0	0	0	0	0	0	0	0	0	0	0	0	0	0	0	0	0	0	0	0	0	0	0				0	0	0	0	0
	EPMTY			0	0	0	0	0	0	0	0	0	0	0	0	0	0	0	0	0	0	0	0	0	0	0	0	0	0	0	0	0	0	0	0	0	0	0	0				0	0	0	0	0
	EPMTY			0	0	0	0	0	0	0	0	0	0	0	0	0	0	0	0	0	0	0	0	0	0	0	0	0	0	0	0	0	0	0	0	0	0	0	0				0	0	0	0	0
	EPMTY			0	0	0	0	0	0	0	0	0	0	0	0	0	0	0	0	0	0	0	0	0	0	0	0	0	0	0	0	0	0	0	0	0	0	0	0				0	0	0	0	0	Grams
	EPMTY			0	0	0	0	0	0	0	0	0	0	0	0	0	0	0	0	0	0	0	0	0	0	0	0	0	0	0	0	0	0	0	0	0	0	0	0				0	0	0	0	0
																																								Meal Totals, Grams			116.6	0.9	0	45	1229
																																								Meal Totals, % Calories			0.85061	0.00292921	--	0.146461	--	%
DINNER
FOOD (Type In Choice Below)	This Item is In Your Library	Serving Size		Fat (grams)	Saturated	Monounsaturated	Polyunsaturated	(saturation math)/Chol	Omega-3	Omega-6	Net Carbs (grams)	Fiber (grams)	Protein (grams)	Calories	Vitamin A (IU)	Vitamin C (mg)	Vitamin D (IU)	Vitamin E (mg)	Vitamin K (ug)	Thiamin (mg)	Riboflavin (mg)	Niacin (mg)	Vitamin B6 (mg)	Folate (ug)	Vitamin B12 (ug)	Pantothenic Acid (mg)	Choline (mg)	Betaine (mg)	Calcium (mg)	Iron (mg)	Magnesium (mg)	Phosphorus (mg)	Potassium (mg)	Sodium (mg)	Zinc (mg)	Copper (mg)	Manganese (mg)	Selenium (ug)	Fluoride (ug)	How Many Servings	Total Quantity		Fat (grams)	Net Carbs (grams)	Fiber (grams)	Protein (grams)	Calories
	EPMTY			0	0	0	0	0	0	0	0	0	0	0	0	0	0	0	0	0	0	0	0	0	0	0	0	0	0	0	0	0	0	0	0	0	0	0	0				0	0	0	0	0	FAT PROFILE:
	EPMTY			0	0	0	0	0	0	0	0	0	0	0	0	0	0	0	0	0	0	0	0	0	0	0	0	0	0	0	0	0	0	0	0	0	0	0	0				0	0	0	0	0
	EPMTY			0	0	0	0	0	0	0	0	0	0	0	0	0	0	0	0	0	0	0	0	0	0	0	0	0	0	0	0	0	0	0	0	0	0	0	0				0	0	0	0	0
	EPMTY			0	0	0	0	0	0	0	0	0	0	0	0	0	0	0	0	0	0	0	0	0	0	0	0	0	0	0	0	0	0	0	0	0	0	0	0				0	0	0	0	0
	EPMTY			0	0	0	0	0	0	0	0	0	0	0	0	0	0	0	0	0	0	0	0	0	0	0	0	0	0	0	0	0	0	0	0	0	0	0	0				0	0	0	0	0	Grams
	EPMTY			0	0	0	0	0	0	0	0	0	0	0	0	0	0	0	0	0	0	0	0	0	0	0	0	0	0	0	0	0	0	0	0	0	0	0	0				0	0	0	0	0
	EPMTY			0	0	0	0	0	0	0	0	0	0	0	0	0	0	0	0	0	0	0	0	0	0	0	0	0	0	0	0	0	0	0	0	0	0	0	0				0	0	0	0	0
	EPMTY			0	0	0	0	0	0	0	0	0	0	0	0	0	0	0	0	0	0	0	0	0	0	0	0	0	0	0	0	0	0	0	0	0	0	0	0				0	0	0	0	0	6/3 Ratio
	EPMTY			0	0	0	0	0	0	0	0	0	0	0	0	0	0	0	0	0	0	0	0	0	0	0	0	0	0	0	0	0	0	0	0	0	0	0	0				0	0	0	0	0
	EPMTY			0	0	0	0	0	0	0	0	0	0	0	0	0	0	0	0	0	0	0	0	0	0	0	0	0	0	0	0	0	0	0	0	0	0	0	0				0	0	0	0	0
	EPMTY			0	0	0	0	0	0	0	0	0	0	0	0	0	0	0	0	0	0	0	0	0	0	0	0	0	0	0	0	0	0	0	0	0	0	0	0				0	0	0	0	0	MICRONUTRIENT PROFILE
	EPMTY			0	0	0	0	0	0	0	0	0	0	0	0	0	0	0	0	0	0	0	0	0	0	0	0	0	0	0	0	0	0	0	0	0	0	0	0				0	0	0	0	0
																																								Meal Totals, Grams			0	0	0	0	0
																																								Meal Totals, % Calories			#DIV/0!	#DIV/0!	--	#DIV/0!	--
SNACKS																																																	Vitamin A (IU)
FOOD (Type In Choice Below)	This Item is In Your Library	Serving Size		Fat (grams)	Saturated	Monounsaturated	Polyunsaturated	(saturation math)/Chol	Omega-3	Omega-6	Net Carbs (grams)	Fiber (grams)	Protein (grams)	Calories	Vitamin A (IU)	Vitamin C (mg)	Vitamin D (IU)	Vitamin E (mg)	Vitamin K (ug)	Thiamin (mg)	Riboflavin (mg)	Niacin (mg)	Vitamin B6 (mg)	Folate (ug)	Vitamin B12 (ug)	Pantothenic Acid (mg)	Choline (mg)	Betaine (mg)	Calcium (mg)	Iron (mg)	Magnesium (mg)	Phosphorus (mg)	Potassium (mg)	Sodium (mg)	Zinc (mg)	Copper (mg)	Manganese (mg)	Selenium (ug)	Fluoride (ug)	How Many Servings	Total Quantity		Fat (grams)	Net Carbs (grams)	Fiber (grams)	Protein (grams)	Calories
Vit A	YES	1	Pill	0	0	0	0	+	0	0	0	0	0	0	10000	0	0	0	0	0	0	0	0	0	0	0	0	0	0	0	0	0	0	0	0	0	0	0	0		0	Pill	0	0	0	0	0	Absolute	7250.5
Vit C	YES	1	Pill	0	0	0	0	+	0	0	0	0	0	0	0	1000	0	0	0	0	0	0	0	0	0	0	0	0	0	0	0	0	0	0	0	0	0	0	0		0	Pill	0	0	0	0	0
Vit D	YES	1	Pill	0	0	0	0	+	0	0	0	0	0	0	0	0	2500	0	0	0	0	0	0	0	0	0	0	0	0	0	0	0	0	0	0	0	0	0	0	2	2	Pill	0	0	0	0	0	% Goal	1.4501
Vit K	YES	1	Pill	0	0	0	0	+	0	0	0	0	0	0	0	0	0	0	180	0	0	0	0	0	0	0	0	0	0	0	0	0	0	0	0	0	0	0	0	2	2	Pill	0	0	0	0	0
Calcium	YES	1	Pill	0	0	0	0	+	0	0	0	0	0	0	0	0	333.333	0	26.6667	0	0	0	0	0	0	0	0	0	266.667	0	20	0	0	0	0	0	0	0	0	1	1	Pill	0	0	0	0	0		Vitamin B6 (mg)
Choline	YES	1	Pill	0	0	0	0	+	0	0	0	0	0	0	0	0	0	0	0	0	0	0	0	0	0	0	125	0	0	0	0	0	0	0	0	0	0	0	0		0	Pill	0	0	0	0	0
LoSalt	YES	1	tsp	0	0	0	0	+	0	0	0	0	0	0	0	0	0	0	0	0	0	0	0	0	0	0	0	0	0	0	0	0	1800	680	0	0	0	0	0	1.5	1.5	tsp	0	0	0	0	0	Absolute	1.125
Mag AA	YES	1	Pill	0	0	0	0	+	0	0	0	0	0	0	0	0	0	0	0	0	0	0	0	0	0	0	0	0	0	0	200	0	0	0	0	0	0	0	0	5	5	Pill	0	0	0	0	0
Mag Cit	YES	1	Pill	0	0	0	0	+	0	0	0	0	0	0	0	0	0	0	0	0	0	0	0	0	0	0	0	0	0	0	133.3	0	0	0	0	0	0	0	0		0	Pill	0	0	0	0	0	% Goal	0.865385
OmegaKrill	YES	1	Pill	1	0	0	1	+	0.78	0	0	0	0	10	0	0	0	0	0	0	0	0	0	0	0	0	0	0	0	0	0	0	0	0	0	0	0	0	0	3	3	Pill	3	0	0	0	30
Multi	YES	1	Pill	0	0	0	0	+	0	0	0	0	0	0	4875	27.5	1600	24	45	2.1	5.1	6	15.7	900	10	7	0	0	26	3	13	0	0	0	10	0	1	100	0		0	Pill	0	0	0	0	0		Magnesium (mg)
Salt	YES	1	tsp	0	0	0	0	+	0	0	0	0	0	0	0	0	0	0	0	0	0	0	0	0	0	0	0	0	0	0	0	0	0	2325	0	0	0	0	0	0.5	0.5	tsp	0	0	0	0	0
																																								Meal Totals, Grams			3	0	0	0	30	Absolute	1260.97
																																								Meal Totals, % Calories			1	0	--	0	--
PLEASE ONLY MODIFY CELLS WITHIN THE RED BORDERS																																																% Goal	1.57621
																																																	Flouride (ug)
																																																Absolute	1.5
																																																% Goal	0.375
Exercise (hr)	0.75
[truncated: 7 more columns]

[truncated: 2 more sheets: WEEK, MY_MEAL_BUILDER]
